# Supplementary material for: 4-Anilino-3-nitro­benzonitrile
Source: Acta Crystallogr Sect E Struct Rep Online. 2010 Nov 24;66(Pt 12):o3288. doi: 10.1107/S1600536810043862 (PMC3011760; doi:10.1107/S1600536810043862)
Supplement: Supplementary file 2 [file e-66-o3288-Isup2.hkl]

# 
# h,k,l, Fc-squared, Fo-squared, sigma(Fo-squared) and status flag 
# 
data_I
_shelx_title ' I         P21/c        R = 0.04' 
_shelx_refln_list_code          4 
_shelx_F_calc_maximum      152.73 
_exptl_crystal_F_000       496.00 
_reflns_d_resolution_high  0.8321 
 
loop_ 
 _symmetry_equiv_pos_as_xyz 
 'x, y, z' 
 '-x, y+1/2, -z+1/2' 
 '-x, -y, -z' 
 'x, -y-1/2, z-1/2' 
 
_cell_length_a    14.0660 
_cell_length_b     7.4290 
_cell_length_c    11.6520 
_cell_angle_alpha  90.000 
_cell_angle_beta  109.040 
_cell_angle_gamma  90.000 
 
_shelx_F_squared_multiplier     1.000 
 
loop_ 
 _refln_index_h 
 _refln_index_k 
 _refln_index_l 
 _refln_F_squared_calc 
 _refln_F_squared_meas 
 _refln_F_squared_sigma 
 _refln_observed_status 
   1   0   0      408.25      350.86      9.60 o 
   2   0   0     4945.84     3823.99     31.71 o 
   3   0   0     9746.19     7250.30     55.88 o 
   4   0   0     1114.12     1005.98      4.61 o 
   5   0   0       57.07       57.12      2.20 o 
   6   0   0      163.63      173.16      3.94 o 
   7   0   0      121.73      112.56      2.15 o 
   8   0   0      202.33      191.07      2.99 o 
   9   0   0      159.49      146.48      2.93 o 
  10   0   0      424.55      426.77      5.12 o 
  11   0   0      128.42      113.93      3.48 o 
  12   0   0     2534.37     2554.39     14.22 o 
  13   0   0       21.18        9.70      3.12 o 
  14   0   0       12.78        9.13      2.41 o 
  15   0   0      119.51      118.79      3.90 o 
   1   1   0      704.21      703.11      3.31 o 
   2   1   0      394.61      367.36      4.84 o 
   3   1   0      720.46      695.44      4.91 o 
   4   1   0      287.02      288.39      1.88 o 
   5   1   0       29.47       35.02      0.74 o 
   6   1   0      107.67      101.19      1.33 o 
   7   1   0       25.43       26.10      1.11 o 
   8   1   0       48.23       50.56      1.24 o 
   9   1   0       31.33       32.07      1.17 o 
  10   1   0       26.33       25.82      1.12 o 
  11   1   0        0.76       -0.08      1.02 o 
  12   1   0       22.21       22.66      1.55 o 
  13   1   0       31.03       28.93      1.66 o 
  14   1   0       28.14       29.55      1.67 o 
  15   1   0        8.56        9.15      1.30 o 
   0   2   0    23325.70    26637.07    133.54 o 
   1   2   0     5806.83     6159.95     63.76 o 
   2   2   0    13672.59    15639.45    693.19 o 
   3   2   0     2077.76     2062.30     50.69 o 
   4   2   0       48.77       41.59      0.83 o 
   5   2   0       28.83       31.95      0.81 o 
   6   2   0      169.44      150.62      1.73 o 
   7   2   0        9.31        8.16      0.72 o 
   8   2   0       12.87       11.46      1.86 o 
   9   2   0      325.15      307.76      7.41 o 
  10   2   0      340.13      322.24      3.97 o 
  11   2   0      106.81      104.84      2.21 o 
  12   2   0      490.22      500.44      4.64 o 
  13   2   0       43.10       44.77      1.90 o 
  14   2   0      190.21      190.62      3.34 o 
  15   2   0        0.03       -0.73      1.92 o 
   1   3   0      287.94      316.38      5.24 o 
   2   3   0      993.22     1019.73     14.64 o 
   3   3   0      285.64      322.33      2.31 o 
   4   3   0        0.69        1.14      0.57 o 
   5   3   0        1.67        1.83      0.49 o 
   6   3   0        0.23       -0.23      0.52 o 
   7   3   0        1.81        0.83      0.57 o 
   8   3   0       97.56      102.35      1.81 o 
   9   3   0       49.51       50.66      1.45 o 
  10   3   0       80.34       85.02      1.98 o 
  11   3   0        3.94        5.26      1.19 o 
  12   3   0      114.18      110.06      2.43 o 
  13   3   0       21.78       18.97      1.60 o 
  14   3   0       19.02       23.12      2.45 o 
  15   3   0        5.10        9.33      2.84 o 
   0   4   0        7.52        9.14      1.38 o 
   1   4   0      262.68      271.03      3.02 o 
   2   4   0     1966.08     2062.47     53.59 o 
   3   4   0      374.51      355.73      6.60 o 
   4   4   0      505.97      534.51      5.80 o 
   5   4   0      287.50      303.23      2.99 o 
   6   4   0      193.68      199.95      3.05 o 
   7   4   0       41.19       39.57      1.30 o 
   8   4   0        6.03        7.68      0.92 o 
   9   4   0      104.19      107.23      2.19 o 
  10   4   0      149.24      147.98      2.55 o 
  11   4   0        8.08        7.90      1.14 o 
  12   4   0        3.04        2.37      1.15 o 
  13   4   0       23.55       25.61      1.94 o 
  14   4   0      107.35      121.08      3.01 o 
   1   5   0       21.43       19.05      0.99 o 
   2   5   0       11.01       10.74      0.88 o 
   3   5   0      330.73      310.04      5.14 o 
   4   5   0        0.21       -0.57      0.80 o 
   5   5   0       53.57       54.29      1.48 o 
   6   5   0        0.83        1.36      0.88 o 
   7   5   0       52.02       51.57      1.61 o 
   8   5   0        0.80        1.51      0.92 o 
   9   5   0        5.58        7.36      1.09 o 
  10   5   0        0.87       -0.43      1.01 o 
  11   5   0       18.99       25.29      1.61 o 
  12   5   0        2.33        2.14      1.25 o 
  13   5   0       13.64       14.64      1.57 o 
   0   6   0       16.03       13.88      1.57 o 
   1   6   0      109.01      112.55      2.08 o 
   2   6   0        3.21        3.96      1.21 o 
   3   6   0       44.08       38.32      2.44 o 
   4   6   0       99.20       93.57      2.23 o 
   5   6   0       83.46       87.64      8.09 o 
   6   6   0        1.37        1.91      1.03 o 
   7   6   0        0.18       -0.19      1.50 o 
   8   6   0        3.80        4.28      1.20 o 
   9   6   0        7.24        8.44      1.39 o 
  10   6   0        1.06        1.28      1.15 o 
  11   6   0        5.87        5.82      1.72 o 
   1   7   0        0.89        0.80      1.22 o 
   2   7   0        0.07        0.92      0.98 o 
   3   7   0       71.60       58.95      1.93 o 
   4   7   0        5.53        5.32      1.88 o 
   5   7   0        3.11        3.59      1.63 o 
   6   7   0        2.04        2.21      1.19 o 
   7   7   0       29.77       25.62      1.65 o 
   8   7   0        7.32        3.34      1.31 o 
   9   7   0        0.26        1.55      1.19 o 
   0   8   0        2.15        3.30      1.82 o 
   1   8   0        0.52        0.05      1.12 o 
   2   8   0        8.83        8.17      1.80 o 
   3   8   0        1.43        1.14      1.22 o 
   4   8   0        4.70        5.48      1.35 o 
   5   8   0        4.33       -0.27      1.38 o 
   6   8   0        5.57        5.79      1.48 o 
   7   8   0        8.65       10.58      1.70 o 
 -16   1   1       22.09       20.17      2.36 o 
 -15   1   1       81.80       82.86      5.10 o 
 -14   1   1       33.22       30.33      2.42 o 
 -13   1   1       11.97       12.80      3.41 o 
 -12   1   1        3.19        5.77      1.45 o 
 -11   1   1       14.61       13.79      2.18 o 
 -10   1   1        8.01       10.33      1.15 o 
  -9   1   1        1.20        1.14      0.99 o 
  -8   1   1      133.21      138.39      3.28 o 
  -7   1   1        4.90        3.68      0.66 o 
  -6   1   1      432.46      444.17      4.92 o 
  -5   1   1      306.00      258.57      4.27 o 
  -4   1   1       52.45       42.84      1.00 o 
  -3   1   1     1320.80     1321.19     50.82 o 
  -2   1   1     5986.16     6417.70    135.54 o 
  -1   1   1     1170.55     1177.89     44.61 o 
   0   1   1     2422.37     2352.20     31.05 o 
   1   1   1        0.15        0.34      0.26 o 
   2   1   1       35.88       29.89      0.74 o 
   3   1   1      548.70      499.25      3.22 o 
   4   1   1       46.17       45.47      1.67 o 
   5   1   1      780.69      729.59     14.22 o 
   6   1   1        1.90        2.98      0.60 o 
   7   1   1      407.53      385.70      6.38 o 
   8   1   1      212.48      208.29      6.87 o 
   9   1   1       70.69       68.56      2.14 o 
  10   1   1      236.86      239.34      7.13 o 
  11   1   1      698.30      702.11      7.48 o 
  12   1   1      273.20      283.01     12.25 o 
  13   1   1        2.47       -1.76      1.79 o 
  14   1   1       12.80       18.36      2.13 o 
  15   1   1       20.44       23.63      2.21 o 
 -15   2   1       29.51       26.39      4.64 o 
 -14   2   1       48.48       47.43      2.70 o 
 -13   2   1      159.18      167.54      5.54 o 
 -12   2   1       15.69       19.48      1.83 o 
 -11   2   1       78.83       75.61      2.48 o 
 -10   2   1      111.96      109.92      2.77 o 
  -9   2   1        0.04       -0.83      0.86 o 
  -8   2   1        0.53        1.17      1.72 o 
  -7   2   1        0.21        1.39      0.64 o 
  -6   2   1      245.99      262.35      3.12 o 
  -5   2   1      222.49      235.35      4.37 o 
  -4   2   1     5180.59     5271.65    201.61 o 
  -3   2   1     2700.83     2651.23     56.13 o 
  -2   2   1     2141.51     2177.09     37.60 o 
  -1   2   1    14481.87    16618.99    430.86 o 
   0   2   1       44.94       55.32      1.54 o 
   1   2   1     6630.14     6513.23    271.35 o 
   2   2   1     2921.12     2905.88     36.29 o 
   3   2   1      436.27      414.52      3.33 o 
   4   2   1      256.89      257.11      7.53 o 
   5   2   1      242.61      258.84      4.75 o 
   6   2   1       98.93       91.14      2.06 o 
   7   2   1      152.87      155.88      2.78 o 
   8   2   1      119.00      113.58      2.52 o 
   9   2   1      320.56      309.90      4.48 o 
  10   2   1       12.05        9.88      3.35 o 
  11   2   1      475.73      459.80      6.12 o 
  12   2   1       73.39       79.71      3.36 o 
  13   2   1      212.93      219.32      6.37 o 
  14   2   1        1.63        1.57      1.73 o 
  15   2   1        0.86        0.43      1.65 o 
 -15   3   1        1.31       -0.42      1.84 o 
 -14   3   1        3.83        6.53      1.81 o 
 -13   3   1        1.30        3.46      1.50 o 
 -12   3   1        0.03        2.99      1.35 o 
 -11   3   1        7.75        7.75      1.52 o 
 -10   3   1        0.62       -1.19      1.19 o 
  -9   3   1        5.06        5.38      1.22 o 
  -8   3   1       74.86       69.78      2.16 o 
  -7   3   1        0.06        0.17      1.00 o 
  -6   3   1      187.34      201.75      3.05 o 
  -5   3   1       49.70       52.36      2.55 o 
  -4   3   1     2172.71     2378.97      9.37 o 
  -3   3   1      531.85      578.50     15.38 o 
  -2   3   1      403.47      397.57     15.22 o 
  -1   3   1       24.04       20.84      1.66 o 
   0   3   1     1115.32     1196.97     15.23 o 
   1   3   1       40.70       35.25      1.42 o 
   2   3   1      180.85      184.24      3.45 o 
   3   3   1      777.04      800.05      6.45 o 
   4   3   1      155.32      162.63      3.06 o 
   5   3   1       32.88       31.70      2.05 o 
   6   3   1        0.38        1.70      0.74 o 
   7   3   1        1.14        2.30      1.75 o 
   8   3   1       18.59       18.79      1.48 o 
   9   3   1      217.81      216.42      3.95 o 
  10   3   1       14.89       15.62      3.11 o 
  11   3   1       25.66       29.31      2.14 o 
  12   3   1      128.73      143.53      3.97 o 
  13   3   1        3.48        3.01      1.90 o 
  14   3   1       40.97       47.92      4.94 o 
 -14   4   1       14.82       14.24      2.42 o 
 -13   4   1       42.15       42.64      2.81 o 
 -12   4   1        9.40       10.82      2.58 o 
 -11   4   1       32.25       34.97      3.05 o 
 -10   4   1        1.63        2.04      1.24 o 
  -9   4   1        5.61        6.94      1.32 o 
  -8   4   1       51.27       52.84      2.66 o 
  -7   4   1       26.71       24.51      1.58 o 
  -6   4   1      540.67      555.71      5.47 o 
  -5   4   1        9.70       12.42      2.15 o 
  -4   4   1      713.02      714.60     17.95 o 
  -3   4   1     4703.38     4749.63     62.49 o 
  -2   4   1      531.68      545.16      8.51 o 
  -1   4   1      230.28      240.34      9.92 o 
   0   4   1      327.43      337.35      3.71 o 
   1   4   1      264.51      251.00      7.97 o 
   2   4   1      428.64      431.34      7.68 o 
   3   4   1      120.22      117.04      4.06 o 
   4   4   1      747.55      768.95     31.62 o 
   5   4   1       18.49       18.96      1.45 o 
   6   4   1       72.10       72.91      3.68 o 
   7   4   1       97.87       98.64      2.66 o 
   8   4   1      144.34      145.10      3.42 o 
   9   4   1      389.90      402.49      7.90 o 
  10   4   1       67.74       72.61      2.82 o 
  11   4   1        3.65        2.70      3.30 o 
  12   4   1        6.66        8.16      1.71 o 
  13   4   1        0.39        0.45      1.72 o 
 -13   5   1        1.67       -1.15      3.16 o 
 -12   5   1        0.01        1.28      1.56 o 
 -11   5   1        8.04       10.56      1.66 o 
 -10   5   1        4.58        4.55      1.55 o 
  -9   5   1        2.61        0.48      1.46 o 
  -8   5   1       27.55       33.57      2.39 o 
  -7   5   1       39.93       39.49      2.01 o 
  -6   5   1       19.82       14.65      1.46 o 
  -5   5   1       61.30       59.55      4.99 o 
  -4   5   1      169.73      171.68      6.70 o 
  -3   5   1       75.46       75.98      5.76 o 
  -2   5   1       11.44       13.47      2.21 o 
  -1   5   1       33.37       30.91      1.59 o 
   0   5   1        0.09        0.15      0.90 o 
   1   5   1      159.79      171.58      3.18 o 
   2   5   1      118.73      117.55      2.73 o 
   3   5   1       37.51       39.35      2.83 o 
   4   5   1      105.44      109.74      2.73 o 
   5   5   1        2.95        6.06      1.77 o 
   6   5   1       32.67       31.70      1.83 o 
   7   5   1       98.59      109.13     10.56 o 
   8   5   1       24.14       27.11      2.68 o 
   9   5   1       56.16       65.69      5.90 o 
  10   5   1        5.67        5.47      1.53 o 
  11   5   1        1.97        4.38      1.46 o 
  12   5   1        3.07        7.12      2.27 o 
 -12   6   1        1.25        1.50      1.79 o 
 -11   6   1        3.51        5.00      2.32 o 
 -10   6   1        0.35        2.29      1.60 o 
  -9   6   1       72.32       74.89      2.98 o 
  -8   6   1       44.26       40.09      2.51 o 
  -7   6   1       13.04        9.03      1.73 o 
  -6   6   1      117.91      114.27      3.35 o 
  -5   6   1      465.29      458.47     12.29 o 
  -4   6   1      270.48      241.39     14.21 o 
  -3   6   1      286.65      262.92      7.47 o 
  -2   6   1      112.33      103.48      2.92 o 
  -1   6   1        5.92        3.73      1.28 o 
   0   6   1        0.07        0.92      1.06 o 
   1   6   1       18.12       21.30      1.92 o 
   2   6   1       16.50       16.37      2.35 o 
   3   6   1       57.09       65.74      6.45 o 
   4   6   1       61.66       57.75      2.44 o 
   5   6   1        3.44        1.97      1.51 o 
   6   6   1      180.00      182.97      4.06 o 
   7   6   1      159.13      160.88      4.04 o 
   8   6   1       81.09       82.79      3.31 o 
   9   6   1       46.75       40.44      2.64 o 
  10   6   1        4.06        1.14      1.80 o 
  11   6   1        0.18       -0.81      1.70 o 
 -10   7   1        2.37        2.97      1.82 o 
  -9   7   1       14.78       14.41      2.06 o 
  -8   7   1        0.20        3.29      1.80 o 
  -7   7   1        7.86        5.75      1.81 o 
  -6   7   1        1.03        0.55      1.76 o 
  -5   7   1       96.30       97.05      5.92 o 
  -4   7   1       41.40       30.15      2.42 o 
  -3   7   1        0.02        0.59      1.54 o 
  -2   7   1       63.08       67.28      8.62 o 
  -1   7   1        7.11       11.82      3.84 o 
   0   7   1        4.16        3.33      1.46 o 
   1   7   1        0.45        0.15      1.31 o 
   2   7   1       14.09       15.13      2.51 o 
   3   7   1        0.00        0.03      1.61 o 
   4   7   1        0.16        0.52      1.36 o 
   5   7   1        4.26        6.05      1.69 o 
   6   7   1       16.10       16.81      2.02 o 
   7   7   1       54.14       55.85      3.10 o 
   8   7   1       21.08       16.05      2.41 o 
   9   7   1        0.81       -2.45      2.45 o 
  -7   8   1        0.74        3.68      2.11 o 
  -6   8   1       41.57       31.58      2.75 o 
  -5   8   1       46.92       46.54      3.69 o 
  -4   8   1       31.41       28.93      2.51 o 
  -3   8   1       11.19       11.57      1.82 o 
  -2   8   1        1.43        0.68      1.71 o 
  -1   8   1       37.87       32.01      2.45 o 
   0   8   1       24.63       28.04      3.27 o 
   1   8   1        0.28        2.78      1.62 o 
   2   8   1        0.00       -0.54      1.61 o 
   3   8   1        1.36        0.37      1.73 o 
   4   8   1        9.91        6.75      2.11 o 
   5   8   1        0.92        2.73      1.77 o 
   6   8   1       40.22       37.95      2.87 o 
 -16   0   2       36.34       41.57      3.99 o 
 -15   0   2       86.83       85.48      4.84 o 
 -14   0   2      117.77      113.65      5.02 o 
 -13   0   2       11.39       15.48      2.48 o 
 -12   0   2      184.24      179.08      5.29 o 
 -11   0   2       38.45       37.30      2.59 o 
 -10   0   2        8.31        7.05      1.52 o 
  -9   0   2       37.79       43.99      2.27 o 
  -8   0   2      613.69      574.60      7.05 o 
  -7   0   2     3184.75     3224.78     65.29 o 
  -6   0   2        9.08        5.08      1.03 o 
  -5   0   2     4177.42     4119.50     64.67 o 
  -4   0   2      817.33      844.92      5.85 o 
  -3   0   2     3419.06     3424.36     48.27 o 
  -2   0   2     2032.46     1923.52     31.69 o 
  -1   0   2     1722.22     1542.09     26.50 o 
   0   0   2     4061.23     3808.82     46.56 o 
   1   0   2     5573.51     4867.42     58.88 o 
   2   0   2      248.68      255.38      3.05 o 
   3   0   2      623.46      621.15      5.34 o 
   4   0   2      181.77      200.00      3.31 o 
   5   0   2     1377.72     1434.52      9.81 o 
   6   0   2      204.79      246.83      4.46 o 
   7   0   2      243.33      254.42      4.89 o 
   8   0   2       60.74       60.99      2.73 o 
   9   0   2        4.99        5.04      1.47 o 
  10   0   2        1.74        0.70      1.86 o 
  11   0   2      551.20      549.00      9.41 o 
  12   0   2      148.72      157.73      5.46 o 
  13   0   2       29.43       29.72      2.90 o 
  14   0   2        2.36        4.78      2.01 o 
  15   0   2       11.87       16.66      2.97 o 
 -16   1   2        8.66        4.57      1.97 o 
 -15   1   2        7.63        5.70      1.83 o 
 -14   1   2        0.53       -0.67      2.16 o 
 -13   1   2        0.30        0.03      1.31 o 
 -12   1   2       13.82       15.82      1.56 o 
 -11   1   2        8.70        9.91      1.57 o 
 -10   1   2       10.32        9.52      1.09 o 
  -9   1   2      260.13      244.39      3.56 o 
  -8   1   2       36.76       28.56      1.65 o 
  -7   1   2        7.06        5.35      0.94 o 
  -6   1   2      403.61      417.70      7.59 o 
  -5   1   2     1867.41     1821.80     29.85 o 
  -4   1   2      669.75      710.62     10.51 o 
  -3   1   2     4391.45     4482.37     42.56 o 
  -2   1   2     1384.29     1416.88     45.96 o 
  -1   1   2       37.44       41.47      0.80 o 
   0   1   2       12.67        9.40      0.69 o 
   1   1   2      236.59      216.16      1.93 o 
   2   1   2       22.07       21.66      0.73 o 
   3   1   2      788.92      811.58      8.67 o 
   4   1   2        2.64        0.33      0.52 o 
   5   1   2      294.53      296.64      3.25 o 
   6   1   2        2.75        2.39      0.75 o 
   7   1   2      119.68      121.01      2.44 o 
   8   1   2        8.17        7.95      1.07 o 
   9   1   2      451.97      441.30      5.30 o 
  10   1   2      185.39      178.34      3.89 o 
  11   1   2        4.50        5.28      1.59 o 
  12   1   2       21.41       23.76      2.22 o 
  13   1   2        0.08        1.13      1.32 o 
  14   1   2        1.41        1.01      1.45 o 
 -16   2   2        9.47       12.91      2.04 o 
 -15   2   2       10.99       15.40      2.10 o 
 -14   2   2       27.71       26.57      2.16 o 
 -13   2   2        0.93        0.79      1.37 o 
 -12   2   2      183.02      177.60      3.93 o 
 -11   2   2        1.29        1.42      1.54 o 
 -10   2   2       86.02       86.66      2.46 o 
  -9   2   2       42.99       43.01      2.04 o 
  -8   2   2       87.29       85.24      2.14 o 
  -7   2   2     1437.20     1520.42      9.46 o 
  -6   2   2        0.49        1.27      0.92 o 
  -5   2   2      530.89      589.17     11.79 o 
  -4   2   2      457.38      484.18      9.01 o 
  -3   2   2      161.26      174.04      8.55 o 
  -2   2   2     1449.80     1447.37     50.97 o 
  -1   2   2      621.83      630.92     13.01 o 
   0   2   2     1934.37     2016.13     42.66 o 
   1   2   2        7.64        5.29      0.54 o 
   2   2   2        2.28        1.79      0.52 o 
   3   2   2      179.63      175.59      2.45 o 
   4   2   2      372.68      422.37      3.80 o 
   5   2   2      201.13      220.39      3.15 o 
   6   2   2        0.00       -0.74      0.74 o 
   7   2   2      114.63      137.65      2.71 o 
   8   2   2        6.87        7.42      1.14 o 
   9   2   2      204.77      196.13      3.80 o 
  10   2   2      151.49      147.58      6.18 o 
  11   2   2       76.23       79.40      5.21 o 
  12   2   2        0.02        0.74      1.49 o 
  13   2   2       18.03       19.77      1.99 o 
  14   2   2        2.57        4.25      1.61 o 
 -15   3   2        1.42       -0.29      1.71 o 
 -14   3   2       11.05       15.74      2.28 o 
 -13   3   2        0.32        2.07      1.26 o 
 -12   3   2        0.08        1.87      1.26 o 
 -11   3   2      114.80      105.87      3.06 o 
 -10   3   2        0.06       -0.03      1.04 o 
  -9   3   2      325.26      326.95      4.49 o 
  -8   3   2       37.53       37.43      1.72 o 
  -7   3   2        2.64        3.00      0.90 o 
  -6   3   2        0.64        6.67      2.94 o 
  -5   3   2      143.75      144.71      2.48 o 
  -4   3   2      587.64      589.24     21.03 o 
  -3   3   2      655.56      679.06     29.86 o 
  -2   3   2      505.86      528.88     21.33 o 
  -1   3   2      854.34      863.10     24.84 o 
   0   3   2       13.04       13.21      0.88 o 
   1   3   2      312.81      306.87     13.22 o 
   2   3   2       10.54        9.02      0.83 o 
   3   3   2      395.09      416.30      8.56 o 
   4   3   2      250.68      260.01      3.36 o 
   5   3   2       23.99       25.60      1.27 o 
   6   3   2       27.97       27.79      2.99 o 
   7   3   2      110.96      108.44      2.69 o 
   8   3   2      360.18      360.46      5.43 o 
   9   3   2      409.06      398.82      9.58 o 
  10   3   2      150.76      152.95      9.56 o 
  11   3   2       48.35       49.87      5.50 o 
  12   3   2        5.15        1.54      1.81 o 
  13   3   2       18.13       18.68      2.16 o 
  14   3   2        1.95        2.12      1.86 o 
 -14   4   2        0.98        1.33      2.17 o 
 -13   4   2        5.17        5.22      1.58 o 
 -12   4   2       33.02       31.68      2.10 o 
 -11   4   2        0.01        0.84      1.31 o 
 -10   4   2      148.57      140.17      3.41 o 
  -9   4   2      101.34      103.82      2.92 o 
  -8   4   2        9.39        8.89      1.80 o 
  -7   4   2        2.52        2.14      1.12 o 
  -6   4   2      107.60      115.33      3.57 o 
  -5   4   2      151.24      164.22      2.95 o 
  -4   4   2      129.68      130.92      2.66 o 
  -3   4   2      961.45      993.04     47.49 o 
  -2   4   2      126.87      128.63      7.17 o 
  -1   4   2        1.96        2.36      0.80 o 
   0   4   2       22.37       23.24      1.35 o 
   1   4   2       40.98       38.86      1.46 o 
   2   4   2      253.44      262.04      4.06 o 
   3   4   2       42.85       44.05      1.62 o 
   4   4   2        6.36        7.44      1.09 o 
   5   4   2        7.07        7.28      1.14 o 
   6   4   2       57.65       55.81      2.04 o 
   7   4   2      122.51      129.62      3.10 o 
   8   4   2      185.26      180.32      4.08 o 
   9   4   2      106.80      110.36      6.33 o 
  10   4   2       28.76       28.49      2.07 o 
  11   4   2        7.45        9.14      1.58 o 
  12   4   2       39.51       44.77      7.10 o 
  13   4   2        1.46       -0.03      1.69 o 
 -13   5   2       18.81       21.91      2.21 o 
 -12   5   2        1.21        4.61      1.62 o 
 -11   5   2        9.15       10.99      2.38 o 
 -10   5   2        7.16       10.96      2.98 o 
  -9   5   2       50.56       52.19      4.49 o 
  -8   5   2        0.29       -1.07      1.29 o 
  -7   5   2       71.95       70.72      3.55 o 
  -6   5   2       36.42       40.34      1.94 o 
  -5   5   2      147.04      144.67      3.07 o 
  -4   5   2      963.01      971.55     27.72 o 
  -3   5   2       20.99       18.00      1.53 o 
  -2   5   2      188.12      176.58      7.23 o 
  -1   5   2      415.79      425.07      6.75 o 
   0   5   2       38.66       38.66      1.70 o 
   1   5   2       57.02       57.92      2.07 o 
   2   5   2       71.80       73.25      2.21 o 
   3   5   2       22.26       22.46      1.50 o 
   4   5   2        5.89        8.23      1.52 o 
   5   5   2       14.57       15.63      2.56 o 
   6   5   2       15.53       15.72      1.54 o 
   7   5   2       39.04       40.61      2.32 o 
   8   5   2      563.50      587.89     11.03 o 
   9   5   2        0.48       -0.62      2.29 o 
  10   5   2        4.32        6.08      1.62 o 
  11   5   2       75.48       78.09      3.74 o 
  12   5   2        1.24        1.52      2.20 o 
 -12   6   2        0.10        1.71      1.62 o 
 -11   6   2        8.30        8.25      1.84 o 
 -10   6   2       41.88       36.45      3.13 o 
  -9   6   2        5.27        6.22      1.61 o 
  -8   6   2        0.09       -0.01      1.36 o 
  -7   6   2        0.20        1.22      2.23 o 
  -6   6   2       15.04       14.39      1.90 o 
  -5   6   2       22.27       21.97      1.99 o 
  -4   6   2       91.41       82.25      2.84 o 
  -3   6   2       25.21       28.26      1.79 o 
  -2   6   2       60.54       61.62      2.36 o 
  -1   6   2        2.79        7.13      3.33 o 
   0   6   2       23.18       19.80      1.64 o 
   1   6   2        0.01        0.50      2.80 o 
   2   6   2       54.44       53.50      2.28 o 
   3   6   2        0.57        6.15      4.01 o 
   4   6   2        0.01        1.11      1.31 o 
   5   6   2       14.18       11.11      1.71 o 
   6   6   2       19.73       23.43      2.10 o 
   7   6   2        5.32        9.26      1.81 o 
   8   6   2       32.57       40.19      2.52 o 
   9   6   2        2.92        3.61      2.50 o 
  10   6   2        8.79        9.12      2.02 o 
 -10   7   2        0.13        1.68      1.67 o 
  -9   7   2        0.07        0.59      2.96 o 
  -8   7   2        1.07        3.18      1.76 o 
  -7   7   2       93.78       79.97      6.98 o 
  -6   7   2       28.88       23.26      2.27 o 
  -5   7   2        1.52        2.96      1.72 o 
  -4   7   2       46.68       40.72      2.33 o 
  -3   7   2        9.62       18.44      3.41 o 
  -2   7   2       76.58       67.79      4.70 o 
  -1   7   2       28.29       26.36      2.08 o 
   0   7   2       14.50       12.30      1.71 o 
   1   7   2        6.28        4.19      2.29 o 
   2   7   2       18.80       21.27      2.13 o 
   3   7   2        4.03        5.39      1.45 o 
   4   7   2        0.53        3.58      1.44 o 
   5   7   2       24.53       23.87      4.48 o 
   6   7   2       70.00       82.24      5.95 o 
   7   7   2        1.58       -1.05      1.82 o 
   8   7   2       30.65       30.83      2.52 o 
  -7   8   2        4.70        8.09      2.94 o 
  -6   8   2       61.70       55.71      3.26 o 
  -5   8   2        2.44        1.98      2.16 o 
  -4   8   2        0.91        1.05      1.82 o 
  -3   8   2        1.24       -0.02      1.89 o 
  -2   8   2       22.59       18.31      2.19 o 
  -1   8   2        1.04        2.68      1.65 o 
   0   8   2        0.07        2.50      1.46 o 
   1   8   2        0.17       -0.17      1.62 o 
   2   8   2        4.08        3.55      1.75 o 
   3   8   2        3.26        2.74      1.77 o 
   4   8   2       15.63       20.25      2.21 o 
   5   8   2        0.16       -2.01      2.01 o 
 -16   1   3        1.35        2.92      1.64 o 
 -15   1   3        1.94        3.15      1.53 o 
 -14   1   3        0.25       -0.76      1.44 o 
 -13   1   3        8.77        5.85      1.44 o 
 -12   1   3       30.10       28.91      1.75 o 
 -11   1   3        0.01        1.04      1.56 o 
 -10   1   3        0.56        1.10      0.89 o 
  -9   1   3       87.98      108.58      2.41 o 
  -8   1   3      670.96      693.80      9.60 o 
  -7   1   3     3436.94     3573.71     51.19 o 
  -6   1   3      592.36      597.37      4.46 o 
  -5   1   3     1572.11     1606.62     23.28 o 
  -4   1   3     2809.47     2826.81     36.69 o 
  -3   1   3       18.81       15.37      0.66 o 
  -2   1   3      364.36      307.03      2.48 o 
  -1   1   3      787.29      725.27      6.61 o 
   0   1   3       36.92       35.71      1.85 o 
   1   1   3      249.17      232.69      8.38 o 
   2   1   3       70.01       58.52      1.26 o 
   3   1   3      337.43      358.75      3.32 o 
   4   1   3     2575.22     2527.56     40.37 o 
   5   1   3     2302.95     2437.74     10.05 o 
   6   1   3       92.16      101.10      3.00 o 
   7   1   3      379.53      398.47      6.99 o 
   8   1   3      553.57      553.80      5.82 o 
   9   1   3        3.36        3.96      1.13 o 
  10   1   3       63.41       68.83      4.35 o 
  11   1   3       20.42       22.90      1.83 o 
  12   1   3       22.28       23.44      1.94 o 
  13   1   3        0.69        2.34      2.16 o 
  14   1   3        0.35       -0.41      1.70 o 
 -16   2   3        5.71        6.30      1.87 o 
 -15   2   3       45.14       50.44      2.61 o 
 -14   2   3        4.48        6.77      2.91 o 
 -13   2   3       41.07       37.92      2.20 o 
 -12   2   3       24.67       21.67      2.68 o 
 -11   2   3       13.95        9.46      1.28 o 
 -10   2   3       15.99       14.33      1.31 o 
  -9   2   3        1.13        2.78      2.62 o 
  -8   2   3      673.96      708.98      5.90 o 
  -7   2   3       15.13       11.18      1.03 o 
  -6   2   3      469.36      502.49     11.17 o 
  -5   2   3        3.07        4.66      1.13 o 
  -4   2   3      288.19      283.05      8.96 o 
  -3   2   3      826.09      853.85     12.02 o 
  -2   2   3       47.17       46.16      1.17 o 
  -1   2   3      915.72      896.14      4.84 o 
   0   2   3       24.85       20.81      0.82 o 
   1   2   3        2.25        2.42      0.47 o 
   2   2   3       36.53       43.92      2.70 o 
   3   2   3        5.56        6.78      0.94 o 
   4   2   3      524.79      581.18      4.79 o 
   5   2   3        5.81       10.80      1.06 o 
   6   2   3      199.49      189.50      3.17 o 
   7   2   3        7.80        8.63      1.13 o 
   8   2   3        0.26        1.15      0.97 o 
   9   2   3       13.56       12.51      1.45 o 
  10   2   3       24.01       27.69      1.86 o 
  11   2   3        3.22        1.34      1.45 o 
  12   2   3        0.05       -0.33      1.71 o 
  13   2   3        2.45        3.47      1.55 o 
  14   2   3        1.57        2.90      2.25 o 
 -15   3   3        0.74       -1.11      1.63 o 
 -14   3   3        0.10        0.99      1.91 o 
 -13   3   3       25.08       25.71      2.05 o 
 -12   3   3       28.87       27.97      3.03 o 
 -11   3   3        8.19       11.03      1.37 o 
 -10   3   3       18.55       20.82      1.61 o 
  -9   3   3      123.98      118.50      2.83 o 
  -8   3   3      130.22      134.09      2.83 o 
  -7   3   3       17.00       22.23      1.56 o 
  -6   3   3      171.89      190.70      4.51 o 
  -5   3   3     2084.91     2256.63     57.04 o 
  -4   3   3        0.42        0.26      0.78 o 
  -3   3   3       35.71       42.33      2.53 o 
  -2   3   3      124.55      119.64      2.08 o 
  -1   3   3      660.52      659.08     10.12 o 
   0   3   3        9.78       12.98      0.86 o 
   1   3   3        0.23       -0.16      0.73 o 
   2   3   3      516.89      547.86      7.82 o 
   3   3   3        7.47       10.62      1.55 o 
   4   3   3       46.36       50.72      1.73 o 
   5   3   3      306.53      338.82     12.49 o 
   6   3   3       24.27       26.16      1.66 o 
   7   3   3      596.57      624.58     17.89 o 
   8   3   3      107.62      104.39      3.01 o 
   9   3   3       70.66       71.53      2.55 o 
  10   3   3       10.22       10.52      1.63 o 
  11   3   3        0.40        1.01      1.33 o 
  12   3   3        6.79        8.82      1.67 o 
  13   3   3        0.84       -1.64      1.64 o 
 -15   4   3        5.73        5.16      1.94 o 
 -14   4   3        0.01        2.56      1.55 o 
 -13   4   3        0.65       -0.65      1.54 o 
 -12   4   3       35.74       30.60      2.39 o 
 -11   4   3        8.21        8.55      1.55 o 
 -10   4   3       17.19       18.02      1.62 o 
  -9   4   3        0.15        0.69      1.61 o 
  -8   4   3       90.86       88.19      5.95 o 
  -7   4   3       83.51       85.19      2.40 o 
  -6   4   3       17.90       16.97      1.33 o 
  -5   4   3       59.05       66.95      3.30 o 
  -4   4   3      114.56      110.46      2.40 o 
  -3   4   3       37.24       39.55      4.45 o 
  -2   4   3       46.25       42.00      5.30 o 
  -1   4   3       19.96       18.27      1.21 o 
   0   4   3      346.83      347.67      4.01 o 
   1   4   3       88.15       83.54      4.25 o 
   2   4   3      115.69      111.39      2.45 o 
   3   4   3        7.08       10.38      1.96 o 
   4   4   3       77.15       82.85      2.27 o 
   5   4   3       20.24       18.42      2.60 o 
   6   4   3        0.62        2.42      1.04 o 
   7   4   3       11.04       10.14      1.55 o 
   8   4   3       25.39       25.08      1.90 o 
   9   4   3       14.59       13.06      2.04 o 
  10   4   3        3.13        3.80      1.47 o 
  11   4   3        0.00        1.33      1.43 o 
  12   4   3       22.66       22.13      2.26 o 
 -13   5   3        0.21       -0.56      2.26 o 
 -12   5   3       83.67       82.15      3.20 o 
 -11   5   3        1.70        1.56      1.58 o 
 -10   5   3       67.80       67.03      2.74 o 
  -9   5   3        0.00        0.29      1.36 o 
  -8   5   3       63.87       62.34      2.50 o 
  -7   5   3       30.00       28.92      1.83 o 
  -6   5   3       10.17       11.01      2.09 o 
  -5   5   3        0.03       -1.12      1.12 o 
  -4   5   3        0.59        2.14      1.50 o 
  -3   5   3        2.45        2.59      1.11 o 
  -2   5   3       25.11       26.00      1.55 o 
  -1   5   3       11.98       11.88      2.23 o 
   0   5   3      196.31      208.66      4.81 o 
   1   5   3       86.81       85.94      3.26 o 
   2   5   3       42.66       41.92      1.83 o 
   3   5   3        7.34       10.47      1.32 o 
   4   5   3       15.02       17.44      1.40 o 
   5   5   3       19.40       24.12      1.74 o 
   6   5   3       24.21       25.74      1.86 o 
   7   5   3        0.97        1.82      1.48 o 
   8   5   3       16.96       13.15      1.92 o 
   9   5   3        5.54        7.49      1.61 o 
  10   5   3        0.00        3.78      1.50 o 
  11   5   3        2.40        2.15      1.76 o 
 -12   6   3        0.74        3.49      1.66 o 
 -11   6   3        0.78        2.52      1.59 o 
 -10   6   3        0.21       -1.61      1.61 o 
  -9   6   3        3.56        1.83      1.56 o 
  -8   6   3        4.97        4.25      1.51 o 
  -7   6   3       23.60       21.95      3.48 o 
  -6   6   3       14.26       15.47      2.77 o 
  -5   6   3       21.84       23.28      2.45 o 
  -4   6   3       11.02       11.38      1.56 o 
  -3   6   3       25.84       22.73      2.53 o 
  -2   6   3       35.84       34.49      1.95 o 
  -1   6   3        0.32       -0.37      1.15 o 
   0   6   3       14.56       16.12      3.16 o 
   1   6   3       14.95       14.43      1.53 o 
   2   6   3        2.61        3.07      1.22 o 
   3   6   3        9.38        6.70      1.72 o 
   4   6   3        0.59        1.72      1.50 o 
   5   6   3       22.43       22.76      1.76 o 
   6   6   3      108.67      118.24      3.65 o 
   7   6   3       75.90       80.14      8.21 o 
   8   6   3        6.74        7.30      1.68 o 
   9   6   3        0.38       -1.71      1.71 o 
  10   6   3        2.11        1.77      1.93 o 
 -10   7   3       16.54       17.92      5.51 o 
  -9   7   3        0.22        1.11      1.59 o 
  -8   7   3        0.99        4.04      1.97 o 
  -7   7   3        1.23        0.31      1.62 o 
  -6   7   3        2.02        4.82      2.30 o 
  -5   7   3       63.42       56.75      2.67 o 
  -4   7   3        0.00        1.89      1.38 o 
  -3   7   3        0.01       -0.22      1.42 o 
  -2   7   3        1.65        1.90      1.45 o 
  -1   7   3        0.05       -1.09      1.43 o 
   0   7   3        0.42        3.07      1.25 o 
   1   7   3        1.88       -0.34      1.47 o 
   2   7   3       25.50       20.78      2.02 o 
   3   7   3        6.14        7.52      1.65 o 
   4   7   3        4.95        3.95      1.75 o 
   5   7   3       14.23       17.89      2.08 o 
   6   7   3       12.84       11.41      2.16 o 
   7   7   3       33.85       33.89      5.45 o 
   8   7   3        0.25       -1.75      1.81 o 
  -7   8   3        2.59        5.39      1.89 o 
  -6   8   3        0.71       -0.38      1.81 o 
  -5   8   3        4.85        6.39      1.77 o 
  -4   8   3        0.54       -1.68      1.68 o 
  -3   8   3        0.13        1.14      1.55 o 
  -2   8   3        2.55        3.13      1.73 o 
  -1   8   3        0.57        2.23      1.54 o 
   0   8   3        0.04        0.43      1.69 o 
   1   8   3       12.66        8.51      2.10 o 
   2   8   3        7.92       11.96      1.97 o 
   3   8   3        2.44        1.28      2.37 o 
   4   8   3       11.25       14.25      2.22 o 
   5   8   3       11.15       13.75      3.48 o 
 -16   0   4        0.13       -0.18      2.27 o 
 -15   0   4       40.37       35.57      3.36 o 
 -14   0   4       75.18       66.46      3.87 o 
 -13   0   4        4.63        5.82      1.73 o 
 -12   0   4        2.80        0.00      1.50 o 
 -11   0   4      175.70      167.06      4.80 o 
 -10   0   4      200.29      209.69      5.02 o 
  -9   0   4      140.68      158.87      4.08 o 
  -8   0   4       80.58       81.43      2.82 o 
  -7   0   4     1507.86     1542.34     11.08 o 
  -6   0   4       15.21       12.20      1.22 o 
  -5   0   4      230.49      227.61      3.70 o 
  -4   0   4       90.17      118.97      2.53 o 
  -3   0   4     1829.89     1859.65      9.79 o 
  -2   0   4     1205.60     1077.76      7.19 o 
  -1   0   4      514.68      520.78      5.00 o 
   0   0   4        7.77        8.17      0.77 o 
   1   0   4     2107.47     2179.75     11.15 o 
   2   0   4       42.53       42.36      1.67 o 
   3   0   4       16.71       16.03      1.24 o 
   4   0   4      681.91      748.36      7.60 o 
   5   0   4      476.04      458.10      6.45 o 
   6   0   4       64.16       63.93      2.72 o 
   7   0   4      134.13      122.27      3.86 o 
   8   0   4        0.48        0.33      1.24 o 
   9   0   4       92.42       83.48      3.78 o 
  10   0   4       44.36       50.59      3.10 o 
  11   0   4       28.44       28.00      2.85 o 
  12   0   4       29.59       27.60      3.27 o 
  13   0   4       16.81       16.20      2.75 o 
 -16   1   4       10.46       10.81      1.88 o 
 -15   1   4        3.88        2.62      2.16 o 
 -14   1   4        1.24       -0.65      1.41 o 
 -13   1   4       34.42       29.51      1.85 o 
 -12   1   4        0.00        2.60      1.05 o 
 -11   1   4       28.67       30.41      1.67 o 
 -10   1   4        1.92        5.15      0.91 o 
  -9   1   4        2.12        1.63      0.91 o 
  -8   1   4      308.95      290.08     10.44 o 
  -7   1   4       15.17       15.11      1.00 o 
  -6   1   4      103.20      123.32      2.12 o 
  -5   1   4       34.96       42.66      2.37 o 
  -4   1   4      721.83      714.81      4.54 o 
  -3   1   4      366.09      389.17      3.40 o 
  -2   1   4      423.32      391.15      5.36 o 
  -1   1   4       22.36       18.80      0.76 o 
   0   1   4       35.87       31.43      1.31 o 
   1   1   4       79.87       84.85      2.94 o 
   2   1   4      196.09      204.43      2.70 o 
   3   1   4      158.31      185.26      2.60 o 
   4   1   4      235.14      233.81      3.18 o 
   5   1   4       31.19       25.10      1.34 o 
   6   1   4      229.35      217.03      3.72 o 
   7   1   4       91.66       93.21      4.29 o 
   8   1   4        0.29       -0.57      0.97 o 
   9   1   4       11.67       11.26      1.46 o 
  10   1   4        5.32        6.40      1.45 o 
  11   1   4        1.32        1.91      1.34 o 
  12   1   4        0.33        0.64      1.41 o 
  13   1   4        4.49        2.21      1.80 o 
 -16   2   4        5.15        5.51      2.06 o 
 -15   2   4        6.23        8.54      1.63 o 
 -14   2   4       14.04       12.28      1.73 o 
 -13   2   4        5.00        2.74      1.28 o 
 -12   2   4        2.61        0.06      1.04 o 
 -11   2   4       62.17       71.02      2.50 o 
 -10   2   4        6.40        4.97      1.17 o 
  -9   2   4       25.36       26.95      3.75 o 
  -8   2   4       40.43       40.67      1.61 o 
  -7   2   4       29.37       32.85      1.45 o 
  -6   2   4      234.97      233.37      6.81 o 
  -5   2   4      170.26      191.26      6.00 o 
  -4   2   4      206.30      199.06      7.37 o 
  -3   2   4        0.86        0.79      0.58 o 
  -2   2   4        2.55        1.23      1.42 o 
  -1   2   4       28.03       22.92      0.96 o 
   0   2   4        0.01        0.48      0.84 o 
   1   2   4      266.10      291.05      3.24 o 
   2   2   4        5.43        3.43      0.58 o 
   3   2   4        3.18        3.63      0.76 o 
   4   2   4      110.04      105.92      3.24 o 
   5   2   4        8.31        7.41      0.96 o 
   6   2   4      127.20      129.09      2.85 o 
   7   2   4        0.60        0.14      1.04 o 
   8   2   4       20.26       23.26      1.62 o 
   9   2   4        0.93        1.93      1.19 o 
  10   2   4        9.83        6.54      1.46 o 
  11   2   4       11.15       11.07      1.73 o 
  12   2   4        1.02       -1.52      1.52 o 
  13   2   4       17.71       17.81      2.16 o 
 -15   3   4        1.80        2.34      1.51 o 
 -14   3   4        0.50        0.90      1.41 o 
 -13   3   4       56.66       54.80      2.54 o 
 -12   3   4        0.07       -0.34      1.27 o 
 -11   3   4        1.17        1.46      1.28 o 
 -10   3   4      113.66      123.99      4.47 o 
  -9   3   4      201.22      189.27      3.62 o 
  -8   3   4      146.62      148.23      3.24 o 
  -7   3   4       47.61       48.55      1.72 o 
  -6   3   4      115.07      131.93      2.70 o 
  -5   3   4        8.27        8.09      1.22 o 
  -4   3   4      284.84      281.36      7.92 o 
  -3   3   4      105.17      104.20      2.67 o 
  -2   3   4        6.71        6.48      0.78 o 
  -1   3   4      485.28      507.54      5.48 o 
   0   3   4      256.01      259.95      7.38 o 
   1   3   4       35.68       37.71      1.40 o 
   2   3   4      316.53      337.27      3.90 o 
   3   3   4      297.73      309.27      6.92 o 
   4   3   4       60.82       68.75      2.01 o 
   5   3   4       86.74       84.00      2.28 o 
   6   3   4       36.56       38.18      1.81 o 
   7   3   4        0.50        0.64      1.03 o 
   8   3   4       60.67       59.80      2.45 o 
   9   3   4       19.71       19.09      1.63 o 
  10   3   4        3.95        3.55      1.53 o 
  11   3   4        3.36        3.83      1.86 o 
  12   3   4       10.51       12.84      2.04 o 
 -15   4   4        4.57        1.50      2.30 o 
 -14   4   4        4.34        0.78      1.75 o 
 -13   4   4        4.45        4.78      1.55 o 
 -12   4   4        0.18       -2.21      2.89 o 
 -11   4   4       18.29       17.13      1.66 o 
 -10   4   4        3.50        2.78      1.40 o 
  -9   4   4       46.12       46.64      2.10 o 
  -8   4   4        5.40        5.16      1.11 o 
  -7   4   4        0.90       -0.05      1.31 o 
  -6   4   4        0.03        1.00      0.85 o 
  -5   4   4       22.26       22.33      1.36 o 
  -4   4   4       16.37       19.60      1.24 o 
  -3   4   4        5.25        3.99      0.82 o 
  -2   4   4       30.25       34.93      1.50 o 
  -1   4   4      143.45      140.61      3.55 o 
   0   4   4        2.35        2.15      0.91 o 
   1   4   4      105.76      100.64      2.92 o 
   2   4   4       37.77       39.76      2.58 o 
   3   4   4        9.20        7.25      1.19 o 
   4   4   4       12.50       12.80      1.98 o 
   5   4   4      126.60      123.43      3.01 o 
   6   4   4       32.17       31.49      2.36 o 
   7   4   4       17.71       18.27      1.61 o 
   8   4   4        0.24        0.43      1.19 o 
   9   4   4        4.61        6.49      1.46 o 
  10   4   4        2.57        1.78      2.09 o 
  11   4   4        6.78        9.89      1.94 o 
 -14   5   4        0.49       -2.55      2.55 o 
 -13   5   4        0.27       -0.71      3.17 o 
 -12   5   4       12.74       13.92      1.83 o 
 -11   5   4        0.08        0.76      2.05 o 
 -10   5   4       16.43       14.86      1.71 o 
  -9   5   4       13.26       13.77      1.60 o 
  -8   5   4        6.97        9.13      1.36 o 
  -7   5   4       35.20       37.60      2.36 o 
  -6   5   4       10.54       11.55      1.37 o 
  -5   5   4        4.80        3.16      2.14 o 
  -4   5   4       59.34       57.95      5.45 o 
  -3   5   4       98.00      107.21      2.63 o 
  -2   5   4        0.12        1.36      1.26 o 
  -1   5   4        0.59       -0.27      0.99 o 
   0   5   4       79.66       83.67      2.44 o 
   1   5   4        4.11        3.77      1.15 o 
   2   5   4       66.93       66.03      2.54 o 
   3   5   4        2.05        1.42      1.15 o 
   4   5   4       25.12       23.50      1.72 o 
   5   5   4       26.27       25.44      1.86 o 
   6   5   4        6.87        7.65      1.35 o 
   7   5   4       29.88       32.04      3.53 o 
   8   5   4       34.83       31.77      2.21 o 
   9   5   4       19.32       15.77      2.03 o 
  10   5   4        0.22       -0.95      1.51 o 
 -12   6   4        8.15        5.73      2.83 o 
 -11   6   4       64.34       64.23      4.78 o 
 -10   6   4        0.09       -1.54      2.18 o 
  -9   6   4        1.25        1.75      1.43 o 
  -8   6   4        8.05        9.00      1.53 o 
  -7   6   4        8.92        6.47      1.94 o 
  -6   6   4        3.73        3.13      3.04 o 
  -5   6   4        1.84        1.77      1.54 o 
  -4   6   4        6.94        4.62      1.46 o 
  -3   6   4       16.77       17.01      1.63 o 
  -2   6   4        1.38        1.22      1.23 o 
  -1   6   4        8.38       11.32      1.34 o 
   0   6   4       41.31       40.12      2.14 o 
   1   6   4      188.27      187.97     10.27 o 
   2   6   4        1.67        1.21      1.32 o 
   3   6   4        3.24        1.95      1.38 o 
   4   6   4       13.58       18.98      1.79 o 
   5   6   4        0.70        0.14      1.49 o 
   6   6   4        7.75        6.12      1.73 o 
   7   6   4        2.40        2.12      2.61 o 
   8   6   4        2.20        5.78      1.55 o 
   9   6   4        5.43        6.72      2.38 o 
 -10   7   4        0.25        0.53      3.62 o 
  -9   7   4       19.28       16.81      2.30 o 
  -8   7   4        3.27        2.78      1.73 o 
  -7   7   4        0.82        1.74      1.85 o 
  -6   7   4       13.93       15.12      1.81 o 
  -5   7   4        0.24        1.73      1.46 o 
  -4   7   4       29.50       29.16      2.16 o 
  -3   7   4        0.57        1.48      1.74 o 
  -2   7   4       18.85       17.56      1.96 o 
  -1   7   4       72.60       70.75      2.92 o 
   0   7   4        1.91        1.79      1.60 o 
   1   7   4        3.17        6.15      1.60 o 
   2   7   4        8.78        9.86      1.75 o 
   3   7   4       42.68       43.55      3.05 o 
   4   7   4       19.33       18.87      2.10 o 
   5   7   4        4.12        8.20      2.18 o 
   6   7   4       23.12       25.52      2.39 o 
   7   7   4        3.31        6.83      1.68 o 
  -7   8   4        3.69        5.04      2.66 o 
  -6   8   4        0.17        1.11      1.69 o 
  -5   8   4        4.35        3.25      1.81 o 
  -4   8   4        4.03        5.35      1.79 o 
  -3   8   4        3.78        4.70      1.78 o 
  -2   8   4        0.98        1.61      1.61 o 
  -1   8   4       14.18       10.49      2.05 o 
   0   8   4        0.05       -0.30      1.61 o 
   1   8   4        7.92        6.36      2.26 o 
   2   8   4       17.35       19.87      2.13 o 
   3   8   4       11.89        6.99      2.18 o 
 -16   1   5       34.83       36.12      2.62 o 
 -15   1   5        7.15        9.03      1.68 o 
 -14   1   5      112.95       97.09      3.32 o 
 -13   1   5        5.13        7.71      2.36 o 
 -12   1   5        6.89        7.25      1.22 o 
 -11   1   5        0.39        1.26      0.99 o 
 -10   1   5        0.51        0.05      0.87 o 
  -9   1   5       23.79       28.28      1.47 o 
  -8   1   5       27.30       27.35      1.39 o 
  -7   1   5        3.17        7.16      1.17 o 
  -6   1   5      308.93      287.72      7.72 o 
  -5   1   5       85.28       78.01      1.78 o 
  -4   1   5     1409.56     1512.68     23.34 o 
  -3   1   5     1487.79     1448.95     12.94 o 
  -2   1   5     1729.83     1777.51      9.98 o 
  -1   1   5       71.60       78.93      2.21 o 
   0   1   5       19.79       19.85      0.95 o 
   1   1   5       11.98        8.53      2.00 o 
   2   1   5       37.44       40.66      1.36 o 
   3   1   5       54.17       60.36      3.99 o 
   4   1   5        3.01        1.02      0.80 o 
   5   1   5       62.80       70.27      2.71 o 
   6   1   5       18.15       18.66      1.34 o 
   7   1   5       16.59       16.52      1.89 o 
   8   1   5      119.27      102.64      3.01 o 
   9   1   5      106.68       94.98      4.61 o 
  10   1   5       22.10       18.95      1.81 o 
  11   1   5       12.22       12.31      1.71 o 
  12   1   5        3.25        2.34      3.26 o 
 -16   2   5        5.50        7.62      2.16 o 
 -15   2   5       11.76       10.42      3.27 o 
 -14   2   5       46.50       43.79      5.46 o 
 -13   2   5       10.22        9.15      1.57 o 
 -12   2   5        3.32        2.87      1.16 o 
 -11   2   5       39.78       41.66      3.25 o 
 -10   2   5        0.32        0.27      1.01 o 
  -9   2   5      122.97      129.95      3.63 o 
  -8   2   5        4.54        3.20      1.02 o 
  -7   2   5        0.05        0.32      0.69 o 
  -6   2   5        0.26        0.52      0.74 o 
  -5   2   5       41.43       48.13      2.04 o 
  -4   2   5      154.24      158.87      2.88 o 
  -3   2   5        0.13        0.34      0.64 o 
  -2   2   5     1314.94     1341.41      7.07 o 
  -1   2   5      397.43      392.62      3.82 o 
   0   2   5       46.24       49.35      1.48 o 
   1   2   5        2.34        1.76      0.68 o 
   2   2   5      254.46      244.33      3.29 o 
   3   2   5      682.33      664.98      5.66 o 
   4   2   5       26.70       26.57      1.51 o 
   5   2   5       47.24       43.92      5.90 o 
   6   2   5        8.15        7.64      1.14 o 
   7   2   5        0.46       -1.10      1.10 o 
   8   2   5       45.35       40.30      3.66 o 
   9   2   5        0.01       -1.29      1.29 o 
  10   2   5      116.52      117.54      3.58 o 
  11   2   5        0.19        4.35      3.16 o 
  12   2   5        7.82        6.15      2.78 o 
 -15   3   5        5.23        8.07      3.62 o 
 -14   3   5       10.96       13.01      1.77 o 
 -13   3   5        3.65        5.60      1.41 o 
 -12   3   5       19.00       13.65      1.66 o 
 -11   3   5       21.97       20.01      1.58 o 
 -10   3   5        0.93        0.46      1.63 o 
  -9   3   5       29.20       28.04      1.69 o 
  -8   3   5       10.32       10.27      1.43 o 
  -7   3   5      109.44      108.58      2.61 o 
  -6   3   5       96.69       91.85      6.00 o 
  -5   3   5     1067.36     1059.09     20.08 o 
  -4   3   5       60.40       59.46      2.26 o 
  -3   3   5       15.98       13.90      0.99 o 
  -2   3   5      586.34      592.45      5.16 o 
  -1   3   5        3.23        3.00      0.79 o 
   0   3   5       67.42       71.00      1.88 o 
   1   3   5       18.01       19.56      1.20 o 
   2   3   5       26.31       27.42      1.45 o 
   3   3   5      181.37      190.72      3.32 o 
   4   3   5        0.94        1.07      0.90 o 
   5   3   5        2.13        1.18      1.43 o 
   6   3   5        6.13        5.59      1.26 o 
   7   3   5      108.91      100.57      3.02 o 
   8   3   5        2.48        1.37      1.29 o 
   9   3   5        1.54        0.94      1.49 o 
  10   3   5       66.91       70.53      2.97 o 
  11   3   5       11.28       16.44      1.89 o 
 -15   4   5        0.00        1.42      1.84 o 
 -14   4   5       13.20       13.82      2.07 o 
 -13   4   5       25.99       21.60      2.47 o 
 -12   4   5       35.73       31.74      2.17 o 
 -11   4   5        1.89        2.56      1.31 o 
 -10   4   5       82.41       84.58      2.82 o 
  -9   4   5        0.00       -0.56      2.00 o 
  -8   4   5        3.00        2.65      1.13 o 
  -7   4   5        2.51        2.52      1.10 o 
  -6   4   5        3.02        3.81      1.07 o 
  -5   4   5        1.18        0.69      0.92 o 
  -4   4   5       15.40       17.95      1.29 o 
  -3   4   5        2.79        3.42      0.89 o 
  -2   4   5      339.33      340.56      9.35 o 
  -1   4   5       55.98       63.90      2.54 o 
   0   4   5       49.78       53.72      3.74 o 
   1   4   5        1.50        2.03      0.97 o 
   2   4   5      218.14      204.48      6.88 o 
   3   4   5       48.91       48.89      2.45 o 
   4   4   5        2.94        6.94      3.03 o 
   5   4   5       15.24       16.82      1.53 o 
   6   4   5       16.24       14.90      2.51 o 
   7   4   5       15.05       15.44      2.66 o 
   8   4   5        1.26       -0.19      3.76 o 
   9   4   5       15.59       12.72      4.32 o 
  10   4   5       18.72       19.19      3.14 o 
  11   4   5        1.02        1.71      1.70 o 
 -13   5   5        1.56        1.40      1.56 o 
 -12   5   5        9.41        7.88      1.86 o 
 -11   5   5       52.21       55.23      2.70 o 
 -10   5   5        4.59        2.75      1.53 o 
  -9   5   5       17.57       12.94      2.56 o 
  -8   5   5        7.64        6.45      1.52 o 
  -7   5   5        6.50        6.41      1.35 o 
  -6   5   5        1.99        1.51      1.35 o 
  -5   5   5        0.93        2.75      1.30 o 
  -4   5   5       20.86       22.31      1.62 o 
  -3   5   5       78.37       78.69      2.46 o 
  -2   5   5       17.56       18.05      1.63 o 
  -1   5   5       47.90       45.31      2.02 o 
   0   5   5      104.62      105.15      5.26 o 
   1   5   5      102.94       98.02      2.85 o 
   2   5   5      128.15      122.80      3.20 o 
   3   5   5        0.43        3.07      1.58 o 
   4   5   5       20.06       21.79      3.19 o 
   5   5   5       10.57        8.81      1.52 o 
   6   5   5        1.60        2.63      3.52 o 
   7   5   5        2.02        3.55      2.72 o 
   8   5   5        2.21        2.78      3.73 o 
   9   5   5        6.57        9.34      2.99 o 
 -12   6   5        0.17        3.70      1.66 o 
 -11   6   5        6.28        7.35      1.86 o 
 -10   6   5        3.74        3.97      2.13 o 
  -9   6   5        2.32        0.49      1.55 o 
  -8   6   5       16.86       16.47      4.41 o 
  -7   6   5        4.92        5.92      1.39 o 
  -6   6   5        3.72        4.30      1.34 o 
  -5   6   5       27.06       27.98      2.05 o 
  -4   6   5       68.97       70.62      4.60 o 
  -3   6   5       15.69       14.00      1.61 o 
  -2   6   5        2.32        1.90      2.74 o 
  -1   6   5        0.21        1.80      1.47 o 
   0   6   5        1.59        3.09      1.56 o 
   1   6   5        2.42        1.39      1.73 o 
   2   6   5        0.72       -0.35      1.33 o 
   3   6   5        0.17        1.08      1.26 o 
   4   6   5        8.84        9.12      1.86 o 
   5   6   5        1.24        2.19      2.02 o 
   6   6   5        1.36        4.26      1.48 o 
   7   6   5        3.13        6.16      2.50 o 
   8   6   5        0.66       -0.26      1.77 o 
 -10   7   5        0.05       -1.70      1.70 o 
  -9   7   5        0.71       -0.64      1.70 o 
  -8   7   5        3.14        3.88      1.55 o 
  -7   7   5        3.13        5.03      1.58 o 
  -6   7   5        2.45        4.89      2.74 o 
  -5   7   5       21.68       23.85      2.20 o 
  -4   7   5        1.54        3.14      1.46 o 
  -3   7   5        6.85        4.63      1.74 o 
  -2   7   5        0.00       -0.48      1.45 o 
  -1   7   5        6.86        7.38      1.61 o 
   0   7   5       23.85       23.28      2.80 o 
   1   7   5        5.65        5.41      1.58 o 
   2   7   5        0.04       -0.93      2.74 o 
   3   7   5        9.49        5.99      1.90 o 
   4   7   5        1.79        3.46      1.87 o 
   5   7   5        0.03        0.21      1.75 o 
   6   7   5        0.01        0.99      1.63 o 
  -6   8   5        0.00       -0.60      2.61 o 
  -5   8   5        4.80        2.50      2.10 o 
  -4   8   5        0.70        0.91      3.72 o 
  -3   8   5        3.07        3.05      1.82 o 
  -2   8   5        2.83        0.48      2.30 o 
  -1   8   5        6.61        7.86      1.96 o 
   0   8   5        2.53        0.08      1.90 o 
   1   8   5        8.68        9.43      1.78 o 
   2   8   5        3.98        3.64      2.22 o 
 -16   0   6       53.00       40.38      3.69 o 
 -15   0   6       27.73       33.40      3.05 o 
 -14   0   6       21.37       14.86      2.82 o 
 -13   0   6       85.52       90.72      4.26 o 
 -12   0   6        5.41        5.26      1.77 o 
 -11   0   6        5.85        6.94      1.80 o 
 -10   0   6       29.24       29.71      2.36 o 
  -9   0   6      250.50      242.78      5.36 o 
  -8   0   6        7.10        5.42      1.43 o 
  -7   0   6      107.82       94.08      3.18 o 
  -6   0   6        0.95        6.35      1.12 o 
  -5   0   6     1050.96     1092.68      9.50 o 
  -4   0   6      656.05      764.78      7.72 o 
  -3   0   6     1017.78     1158.19      9.42 o 
  -2   0   6     3048.77     3211.65     66.31 o 
  -1   0   6     1418.54     1462.79     10.74 o 
   0   0   6        6.13        4.74      1.01 o 
   1   0   6       74.78       87.72      2.81 o 
   2   0   6       77.62       76.70      2.79 o 
   3   0   6        0.98        1.59      1.10 o 
   4   0   6      257.17      244.64      5.31 o 
   5   0   6       87.02       77.15      3.25 o 
   6   0   6       22.78       20.77      2.19 o 
   7   0   6      136.40      127.50      4.51 o 
   8   0   6        6.47        4.39      2.10 o 
   9   0   6      223.05      190.69      6.05 o 
  10   0   6      123.62      126.25      5.22 o 
  11   0   6        6.37        8.69      2.22 o 
  12   0   6        6.37       15.44      2.85 o 
 -16   1   6        0.05       -0.60      3.21 o 
 -15   1   6        0.88        2.87      1.36 o 
 -14   1   6        0.01       -0.40      1.37 o 
 -13   1   6        6.20        4.48      1.39 o 
 -12   1   6        5.30        4.78      1.28 o 
 -11   1   6        0.90        0.97      1.86 o 
 -10   1   6        1.31        1.12      1.26 o 
  -9   1   6       36.37       36.36      1.73 o 
  -8   1   6      360.34      368.42      4.46 o 
  -7   1   6      277.55      261.71      5.99 o 
  -6   1   6      213.42      208.78      3.55 o 
  -5   1   6      336.90      333.73      3.77 o 
  -4   1   6      138.63      160.57      2.62 o 
  -3   1   6        1.51        1.11      0.76 o 
  -2   1   6       70.46       82.49      1.89 o 
  -1   1   6      255.34      258.66      3.23 o 
   0   1   6        5.84       10.69      1.18 o 
   1   1   6        4.23        5.66      0.73 o 
   2   1   6       60.45       56.09      1.72 o 
   3   1   6        2.19        2.25      0.81 o 
   4   1   6       34.26       28.00      2.21 o 
   5   1   6       33.16       27.90      1.67 o 
   6   1   6      119.95      110.02      2.97 o 
   7   1   6       82.64       74.29      2.95 o 
   8   1   6      104.11      105.27      3.17 o 
   9   1   6       38.93       36.77      2.35 o 
  10   1   6        0.85        0.18      1.48 o 
  11   1   6        0.10       -1.60      1.60 o 
 -16   2   6        3.99        1.98      1.64 o 
 -15   2   6        0.40       -1.52      1.52 o 
 -14   2   6       36.29       33.05      3.14 o 
 -13   2   6        1.31       -0.37      1.42 o 
 -12   2   6        2.09        3.01      1.24 o 
 -11   2   6        6.86        7.52      1.82 o 
 -10   2   6       18.60       20.43      1.53 o 
  -9   2   6       28.80       25.64      1.64 o 
  -8   2   6      141.40      142.95      2.99 o 
  -7   2   6      115.94      112.59      2.57 o 
  -6   2   6        4.14        3.48      0.89 o 
  -5   2   6      212.38      234.14      3.38 o 
  -4   2   6      423.01      462.95      4.55 o 
  -3   2   6      286.70      290.20      3.63 o 
  -2   2   6      674.03      727.27      5.67 o 
  -1   2   6      197.14      184.19      6.96 o 
   0   2   6        7.83        9.64      0.87 o 
   1   2   6      325.72      323.99      4.00 o 
   2   2   6       49.09       41.00      1.59 o 
   3   2   6        3.32        4.46      0.94 o 
   4   2   6       11.46       13.68      1.10 o 
   5   2   6        4.55        3.02      1.58 o 
   6   2   6        1.14        1.67      3.12 o 
   7   2   6       68.72       56.88      2.43 o 
   8   2   6        9.26       10.49      1.63 o 
   9   2   6       69.32       64.87      2.84 o 
  10   2   6       16.90       16.91      2.74 o 
  11   2   6        4.07        2.05      1.75 o 
 -15   3   6        2.97        2.01      1.55 o 
 -14   3   6        0.49        2.80      1.27 o 
 -13   3   6       18.34       19.63      1.73 o 
 -12   3   6        1.38        1.93      2.24 o 
 -11   3   6        0.90        2.42      1.24 o 
 -10   3   6       21.36       23.69      1.71 o 
  -9   3   6        9.09        8.61      3.04 o 
  -8   3   6      174.42      172.16      3.40 o 
  -7   3   6       12.84       10.72      1.24 o 
  -6   3   6      132.44      127.69      2.82 o 
  -5   3   6      123.53      123.93      9.15 o 
  -4   3   6       24.10       31.64      1.51 o 
  -3   3   6        9.74        9.07      1.50 o 
  -2   3   6       37.00       44.76      2.39 o 
  -1   3   6      197.66      191.64      4.07 o 
   0   3   6       88.98       83.68      2.18 o 
   1   3   6      127.03      128.85      2.76 o 
   2   3   6        6.82        7.22      1.72 o 
   3   3   6        0.27        1.40      1.07 o 
   4   3   6       57.92       62.99      2.23 o 
   5   3   6        5.73        5.30      1.26 o 
   6   3   6        2.31        1.73      1.22 o 
   7   3   6        0.34        3.85      1.12 o 
   8   3   6       12.44       10.22      1.71 o 
   9   3   6        8.17       10.96      1.71 o 
  10   3   6       49.99       56.35      2.90 o 
  11   3   6       14.59       19.78      2.28 o 
 -14   4   6        0.03        1.68      2.19 o 
 -13   4   6        0.06       -1.33      1.50 o 
 -12   4   6        8.95        8.39      1.78 o 
 -11   4   6        0.22       -1.33      1.33 o 
 -10   4   6        2.74        3.29      1.35 o 
  -9   4   6        2.95        2.40      1.20 o 
  -8   4   6       82.06       82.15      2.72 o 
  -7   4   6      151.13      145.28      7.17 o 
  -6   4   6      176.24      172.03      5.29 o 
  -5   4   6       69.58       74.81      7.94 o 
  -4   4   6        2.51        2.70      1.06 o 
  -3   4   6       33.45       33.58      2.79 o 
  -2   4   6        4.70        7.26      2.89 o 
  -1   4   6        4.25        5.01      0.97 o 
   0   4   6      208.39      200.64      3.69 o 
   1   4   6       31.76       30.98      1.72 o 
   2   4   6       25.33       26.57      1.66 o 
   3   4   6       91.53       90.05      2.73 o 
   4   4   6        0.00       -0.84      1.14 o 
   5   4   6       76.47       76.11      2.66 o 
   6   4   6        0.31        0.78      1.53 o 
   7   4   6       10.96        9.19      1.93 o 
   8   4   6        1.35       -1.59      1.59 o 
   9   4   6        8.95       10.72      1.81 o 
  10   4   6        0.37        1.32      1.61 o 
 -13   5   6        1.03        1.77      1.66 o 
 -12   5   6        0.62       -1.65      1.65 o 
 -11   5   6        2.96        0.92      1.62 o 
 -10   5   6        0.05       -0.39      1.37 o 
  -9   5   6       23.62       19.23      1.91 o 
  -8   5   6       38.08       39.19      2.25 o 
  -7   5   6       55.41       53.92      6.19 o 
  -6   5   6      642.06      639.77     30.86 o 
  -5   5   6        0.23        0.75      1.24 o 
  -4   5   6        0.04        1.30      1.12 o 
  -3   5   6        3.58        6.80      1.15 o 
  -2   5   6        8.27        9.92      1.29 o 
  -1   5   6       68.34       63.56      3.98 o 
   0   5   6        5.18        5.38      1.24 o 
   1   5   6        1.60        3.00      1.18 o 
   2   5   6        0.77        2.04      1.09 o 
   3   5   6       17.10       15.83      2.06 o 
   4   5   6       36.35       37.44      2.30 o 
   5   5   6       19.45       22.93      2.01 o 
   6   5   6      148.89      155.47      4.07 o 
   7   5   6        6.65       10.42      2.50 o 
   8   5   6        1.56        4.72      1.65 o 
 -12   6   6        3.88        2.90      2.94 o 
 -11   6   6        0.78        0.45      1.64 o 
 -10   6   6        0.17        1.93      1.45 o 
  -9   6   6        7.94        5.35      1.81 o 
  -8   6   6        1.12        2.10      1.50 o 
  -7   6   6        0.42       -1.58      1.58 o 
  -6   6   6       80.20       79.13      3.16 o 
  -5   6   6        0.47        0.58      1.52 o 
  -4   6   6        3.69        4.65      2.43 o 
  -3   6   6        5.68        4.54      1.47 o 
  -2   6   6        0.04       -0.75      1.50 o 
  -1   6   6        0.22        0.87      1.28 o 
   0   6   6       72.26       72.80      5.53 o 
   1   6   6        0.57        3.20      1.19 o 
   2   6   6        1.82        2.02      1.61 o 
   3   6   6        9.51        4.89      1.82 o 
   4   6   6        8.60        5.93      1.70 o 
   5   6   6        0.08        3.62      2.93 o 
   6   6   6        7.50        8.56      1.85 o 
   7   6   6        1.39        1.58      1.73 o 
  -9   7   6        3.53        3.91      1.85 o 
  -8   7   6       37.92       36.28      2.87 o 
  -7   7   6        0.57       -0.38      1.82 o 
  -6   7   6       70.16       69.79      3.68 o 
  -5   7   6       20.47       19.78      2.26 o 
  -4   7   6       54.80       59.26      3.04 o 
  -3   7   6       14.90       11.98      1.99 o 
  -2   7   6        2.59        3.21      1.52 o 
  -1   7   6        0.19       -1.17      1.60 o 
   0   7   6        0.02        1.83      1.49 o 
   1   7   6        0.31        0.42      1.46 o 
   2   7   6        0.17       -1.65      1.65 o 
   3   7   6        5.78        7.63      2.73 o 
   4   7   6       19.82       23.40      2.40 o 
  -4   8   6       34.36       35.14      2.79 o 
  -3   8   6        0.01        3.37      1.84 o 
  -2   8   6       12.57       17.96      2.31 o 
  -1   8   6        0.60        2.74      1.71 o 
 -16   1   7        6.78        8.08      1.75 o 
 -15   1   7       10.77        7.62      3.03 o 
 -14   1   7       30.56       32.20      2.15 o 
 -13   1   7        0.95        3.64      1.09 o 
 -12   1   7        6.73        6.51      1.45 o 
 -11   1   7      146.00      147.26      3.54 o 
 -10   1   7       12.24       11.05      1.56 o 
  -9   1   7      432.23      428.73      5.29 o 
  -8   1   7       99.53       97.39      2.56 o 
  -7   1   7       43.84       38.54      1.67 o 
  -6   1   7       17.38       11.74      1.30 o 
  -5   1   7        0.05        0.69      0.88 o 
  -4   1   7      202.71      193.07      3.06 o 
  -3   1   7       36.40       39.52      1.52 o 
  -2   1   7      119.25      126.23      2.49 o 
  -1   1   7        5.01        7.83      0.87 o 
   0   1   7        2.60        4.61      0.85 o 
   1   1   7       44.29       41.50      1.67 o 
   2   1   7        1.24        1.96      0.98 o 
   3   1   7        2.02        2.64      2.45 o 
   4   1   7      212.71      207.53      5.03 o 
   5   1   7       84.68       82.97      2.82 o 
   6   1   7      150.07      149.99      3.60 o 
   7   1   7      183.45      180.71      4.07 o 
   8   1   7       55.48       44.47      2.52 o 
   9   1   7       51.53       41.20      2.62 o 
  10   1   7        0.01        0.22      1.62 o 
 -16   2   7        0.39        0.25      1.47 o 
 -15   2   7        0.18       -0.65      1.61 o 
 -14   2   7        1.81        2.89      1.90 o 
 -13   2   7        2.36        2.76      1.43 o 
 -12   2   7       13.51       12.74      1.92 o 
 -11   2   7      180.05      190.64      4.03 o 
 -10   2   7      129.67      129.12      3.25 o 
  -9   2   7      526.60      505.44     16.25 o 
  -8   2   7       12.42       34.30     16.85 o 
  -7   2   7       49.37       41.91      1.84 o 
  -6   2   7      755.80      740.58     12.43 o 
  -5   2   7      519.51      514.79      5.28 o 
  -4   2   7       14.00       16.25      1.30 o 
  -3   2   7       42.00       37.33      2.54 o 
  -2   2   7      137.38      135.47      3.00 o 
  -1   2   7       50.36       54.30      1.84 o 
   0   2   7      283.75      280.78      4.98 o 
   1   2   7      113.62      102.71      2.58 o 
   2   2   7       49.94       52.80      3.76 o 
   3   2   7      151.22      148.15      3.22 o 
   4   2   7       84.98       76.87      2.63 o 
   5   2   7       16.92       20.61      1.72 o 
   6   2   7      376.96      361.98      5.54 o 
   7   2   7       28.95       24.50      1.97 o 
   8   2   7       10.26        5.64      1.57 o 
   9   2   7       15.92       17.58      1.91 o 
  10   2   7       13.88       13.27      1.99 o 
 -15   3   7        3.02        1.87      1.63 o 
 -14   3   7        4.59        1.32      1.72 o 
 -13   3   7        0.45       -1.54      1.54 o 
 -12   3   7       36.55       34.98      2.24 o 
 -11   3   7       13.99        9.36      1.65 o 
 -10   3   7       57.89       58.69      5.63 o 
  -9   3   7       63.62       65.16      2.41 o 
  -8   3   7      108.30      111.98      3.02 o 
  -7   3   7      281.69      275.89      4.39 o 
  -6   3   7       56.22       58.62      2.16 o 
  -5   3   7       15.86       17.11      1.74 o 
  -4   3   7      125.23      126.97      2.83 o 
  -3   3   7        0.02        1.94      0.87 o 
  -2   3   7       10.64        9.77      1.12 o 
  -1   3   7        0.03        0.25      1.37 o 
   0   3   7       12.29       14.93      1.26 o 
   1   3   7       15.56       15.79      1.64 o 
   2   3   7       70.75       65.50      2.34 o 
   3   3   7        9.18        8.65      1.50 o 
   4   3   7        8.95       10.57      1.55 o 
   5   3   7      127.65      120.13      3.47 o 
   6   3   7      198.24      184.13      4.32 o 
   7   3   7        5.59        6.46      2.33 o 
   8   3   7       21.98       22.14      2.09 o 
   9   3   7       24.80       23.65      2.46 o 
  10   3   7        5.42        8.34      2.73 o 
 -14   4   7        1.88        3.11      2.05 o 
 -13   4   7        7.90       11.80      2.00 o 
 -12   4   7       22.79       23.61      2.56 o 
 -11   4   7        4.23        4.48      1.73 o 
 -10   4   7        1.62        3.80      1.35 o 
  -9   4   7        0.94       -0.41      1.36 o 
  -8   4   7      340.56      336.02      5.26 o 
  -7   4   7      238.26      230.87     12.27 o 
  -6   4   7      293.63      289.55      4.73 o 
  -5   4   7      113.64      114.40      3.89 o 
  -4   4   7       42.33       40.49      1.94 o 
  -3   4   7       84.97       82.18      2.61 o 
  -2   4   7        2.23        1.62      1.10 o 
  -1   4   7        0.68        0.48      1.05 o 
   0   4   7        7.32        5.39      1.43 o 
   1   4   7       46.77       44.52      2.08 o 
   2   4   7        4.05        5.38      1.28 o 
   3   4   7        4.00        5.85      2.47 o 
   4   4   7      132.80      138.02      3.63 o 
   5   4   7      129.67      146.11     12.31 o 
   6   4   7       80.41       74.98      3.09 o 
   7   4   7       27.39       32.45      2.29 o 
   8   4   7       42.83       46.43      2.77 o 
   9   4   7        0.53       -1.63      3.57 o 
 -13   5   7        0.10       -2.22      4.19 o 
 -12   5   7       36.14       36.34      2.73 o 
 -11   5   7        2.28        2.54      1.60 o 
 -10   5   7        5.92        8.88      1.70 o 
  -9   5   7       25.10       26.92      1.98 o 
  -8   5   7       18.66       16.95      2.02 o 
  -7   5   7       83.47       83.12      3.17 o 
  -6   5   7        2.48        3.02      1.48 o 
  -5   5   7        5.31        7.31      2.27 o 
  -4   5   7        1.23        1.35      2.50 o 
  -3   5   7        0.50       -0.03      1.44 o 
  -2   5   7        5.05        6.76      2.10 o 
  -1   5   7        6.37        7.04      1.72 o 
   0   5   7        3.28        3.57      1.30 o 
   1   5   7       19.02       16.89      1.80 o 
   2   5   7       11.69       12.25      1.58 o 
   3   5   7       43.57       49.59      2.51 o 
   4   5   7        3.08        1.97      1.72 o 
   5   5   7       23.20       23.03      2.39 o 
   6   5   7        0.63        0.45      4.02 o 
   7   5   7        0.32        2.86      1.65 o 
 -11   6   7        2.04        2.72      3.32 o 
 -10   6   7        1.92        3.32      1.64 o 
  -9   6   7        3.20       -0.15      1.66 o 
  -8   6   7       90.21       86.65      3.38 o 
  -7   6   7        2.02        2.04      1.87 o 
  -6   6   7      163.14      157.86      6.57 o 
  -5   6   7       37.58       39.29      2.42 o 
  -4   6   7       45.38       51.86      2.67 o 
  -3   6   7       16.26       19.21      1.84 o 
  -2   6   7        5.99        7.06      1.77 o 
  -1   6   7       96.78      101.31      3.35 o 
   0   6   7        0.57        0.80      1.41 o 
   1   6   7        0.41        0.02      1.43 o 
   2   6   7        0.47        1.90      4.02 o 
   3   6   7        0.07        0.09      1.62 o 
   4   6   7      132.48      132.62      7.58 o 
   5   6   7        6.13        3.78      2.16 o 
  -8   7   7       10.01        8.47      2.15 o 
  -7   7   7        1.22        3.24      1.68 o 
  -6   7   7       47.22       46.34      2.96 o 
  -5   7   7       30.56       29.82      2.61 o 
  -4   7   7       30.66       35.14      2.64 o 
  -3   7   7        0.35        3.09      2.01 o 
  -2   7   7        3.19        0.84      2.45 o 
  -1   7   7        0.00       -1.61      1.66 o 
   0   7   7        0.35        2.24      1.79 o 
   1   7   7        2.00        4.60      2.93 o 
   2   7   7        3.48        5.47      3.47 o 
   3   7   7        0.73       -0.75      1.89 o 
 -16   0   8       12.46       11.81      2.82 o 
 -15   0   8        0.00        0.53      2.22 o 
 -14   0   8       14.41       13.61      2.66 o 
 -13   0   8        2.53        1.68      2.00 o 
 -12   0   8       75.23       74.46      3.96 o 
 -11   0   8      521.30      528.59      9.01 o 
 -10   0   8     3143.55     3237.63     21.88 o 
  -9   0   8      711.28      729.59      9.98 o 
  -8   0   8        4.37        8.15      1.91 o 
  -7   0   8      937.61      954.98     10.52 o 
  -6   0   8      740.46      669.84      8.80 o 
  -5   0   8       36.25       32.02      2.24 o 
  -4   0   8      135.88      151.43      4.09 o 
  -3   0   8       86.09       80.28      3.07 o 
  -2   0   8       39.50       41.88      2.43 o 
  -1   0   8       67.59       57.18      2.82 o 
   0   0   8      335.20      328.64      6.26 o 
   1   0   8      264.03      248.34      5.66 o 
   2   0   8     3616.83     3600.17     22.20 o 
   3   0   8      122.56      117.64      4.33 o 
   4   0   8        0.43        4.90      2.00 o 
   5   0   8      777.17      790.36     11.08 o 
   6   0   8       27.14       29.77      3.22 o 
   7   0   8       10.48       18.04      2.50 o 
   8   0   8       15.62       14.59      2.48 o 
   9   0   8        0.39        2.17      2.34 o 
 -16   1   8        0.07       -1.13      4.13 o 
 -15   1   8        0.01        4.41      2.06 o 
 -14   1   8        0.13       -0.51      1.48 o 
 -13   1   8       42.88       45.51      2.37 o 
 -12   1   8       28.43       33.07      2.23 o 
 -11   1   8        6.48        7.40      1.73 o 
 -10   1   8       14.74       16.23      2.01 o 
  -9   1   8       78.54       72.79      2.72 o 
  -8   1   8       16.91       16.13      1.52 o 
  -7   1   8        3.16        4.17      2.21 o 
  -6   1   8        0.03        0.11      0.98 o 
  -5   1   8       43.51       39.96      2.99 o 
  -4   1   8        2.70        2.02      0.89 o 
  -3   1   8        0.01       -0.49      0.76 o 
  -2   1   8        5.20        4.98      0.93 o 
  -1   1   8       60.05       60.69      3.10 o 
   0   1   8       11.33       11.52      2.39 o 
   1   1   8        0.03        0.15      1.18 o 
   2   1   8       65.94       60.30      4.44 o 
   3   1   8      176.29      175.69      3.72 o 
   4   1   8       12.04        9.32      2.92 o 
   5   1   8        0.80        0.22      1.64 o 
   6   1   8       30.64       30.66      2.03 o 
   7   1   8       24.89       27.49      2.21 o 
   8   1   8        0.01       -0.32      1.39 o 
   9   1   8        6.42       10.35      1.92 o 
 -15   2   8        0.81       -0.82      1.63 o 
 -14   2   8       13.65       13.15      4.19 o 
 -13   2   8        8.84       12.56      3.42 o 
 -12   2   8      346.81      343.15      6.91 o 
 -11   2   8       29.43       34.05      2.20 o 
 -10   2   8      451.70      451.77     15.03 o 
  -9   2   8      983.34     1017.31      8.51 o 
  -8   2   8      138.48      131.47      3.49 o 
  -7   2   8      467.71      471.76     13.15 o 
  -6   2   8       89.37       81.11      2.44 o 
  -5   2   8        3.75        2.96      2.18 o 
  -4   2   8       39.86       35.13      1.60 o 
  -3   2   8        0.94       -0.53      2.14 o 
  -2   2   8       84.56       83.58      2.40 o 
  -1   2   8        8.84        8.25      1.11 o 
   0   2   8      569.88      551.54      5.97 o 
   1   2   8       22.36       19.75      3.43 o 
   2   2   8      587.36      587.60      6.45 o 
   3   2   8      700.74      702.13      7.24 o 
   4   2   8      235.34      227.67      4.43 o 
   5   2   8       85.66       84.22      2.95 o 
   6   2   8       11.63       15.53      1.79 o 
   7   2   8       17.69       18.82      3.81 o 
   8   2   8        0.81        0.61      1.48 o 
   9   2   8        0.52        1.83      1.60 o 
 -15   3   8        0.26        0.37      1.62 o 
 -14   3   8        1.21       -1.70      1.70 o 
 -13   3   8       34.61       29.68      3.14 o 
 -12   3   8       25.03       26.68      2.27 o 
 -11   3   8        0.95        2.76      1.39 o 
 -10   3   8        2.20        1.60      1.47 o 
  -9   3   8      173.60      169.15      5.90 o 
  -8   3   8       79.07       74.00      2.77 o 
  -7   3   8       12.41       11.58      1.53 o 
  -6   3   8       18.77       20.06      1.56 o 
  -5   3   8       12.03       13.62      1.35 o 
  -4   3   8        0.00        0.05      0.97 o 
  -3   3   8       43.65       45.54      1.93 o 
  -2   3   8        0.44       -0.99      0.99 o 
  -1   3   8      127.85      126.34      3.07 o 
   0   3   8       19.55       21.91      1.67 o 
   1   3   8       19.39       20.74      2.01 o 
   2   3   8      172.95      161.31      3.77 o 
   3   3   8      232.45      240.07      4.74 o 
   4   3   8        3.92        6.96      2.78 o 
   5   3   8       20.26       21.35      3.57 o 
   6   3   8       73.10       68.71      2.99 o 
   7   3   8       22.56       28.59      2.29 o 
   8   3   8        6.15        7.54      2.58 o 
 -14   4   8       39.15       32.47      4.55 o 
 -13   4   8        0.58       -0.88      1.84 o 
 -12   4   8      164.59      170.00      7.91 o 
 -11   4   8        0.45       -1.32      1.63 o 
 -10   4   8        6.52        4.57      1.91 o 
  -9   4   8      180.22      180.95     10.33 o 
  -8   4   8       63.08       59.68      2.66 o 
  -7   4   8      132.31      138.74      3.63 o 
  -6   4   8       20.60       21.48      1.76 o 
  -5   4   8      100.99      108.93      4.75 o 
  -4   4   8       88.32       89.87      2.82 o 
  -3   4   8       14.07       15.48      2.38 o 
  -2   4   8        3.21        4.56      3.48 o 
  -1   4   8       75.17       78.04      2.74 o 
   0   4   8      285.03      298.64      4.93 o 
   1   4   8        3.74        2.71      1.57 o 
   2   4   8        0.03        0.78      1.38 o 
   3   4   8      240.48      252.23      4.97 o 
   4   4   8       88.16       85.25      3.21 o 
   5   4   8       12.66       14.38      2.13 o 
   6   4   8       49.32       44.82      2.66 o 
   7   4   8       29.82       35.08      2.55 o 
 -12   5   8        0.01       -0.37      1.90 o 
 -11   5   8        0.00       -0.65      1.74 o 
 -10   5   8        0.25       -0.62      1.61 o 
  -9   5   8        0.52        0.65      1.64 o 
  -8   5   8        0.05        1.08      1.58 o 
  -7   5   8      105.72      108.78      3.41 o 
  -6   5   8        0.01        1.17      1.36 o 
  -5   5   8        0.11       -1.24      3.40 o 
  -4   5   8        2.22        1.51      1.46 o 
  -3   5   8       94.76       89.38      5.07 o 
  -2   5   8        5.19        6.15      1.58 o 
  -1   5   8        1.50        1.61      1.43 o 
   0   5   8       34.47       29.62      2.28 o 
   1   5   8        0.00       -0.80      1.38 o 
   2   5   8        0.24        1.42      1.89 o 
   3   5   8       34.31       34.87      2.31 o 
   4   5   8        1.21        0.07      1.66 o 
   5   5   8       98.11       98.00      3.76 o 
   6   5   8        2.44        2.61      4.17 o 
 -10   6   8        1.49        2.27      1.70 o 
  -9   6   8       10.57       10.75      2.05 o 
  -8   6   8        3.19        1.96      1.71 o 
  -7   6   8       27.79       26.05      2.46 o 
  -6   6   8        2.35        3.94      1.62 o 
  -5   6   8       36.56       43.70      2.53 o 
  -4   6   8        9.79        8.23      1.86 o 
  -3   6   8        3.93        3.82      1.69 o 
  -2   6   8        0.02        0.67      1.71 o 
  -1   6   8       19.07       15.85      1.98 o 
   0   6   8        0.30        1.88      1.49 o 
   1   6   8        6.87        6.80      1.69 o 
   2   6   8        8.56        7.02      1.81 o 
   3   6   8        8.40       12.36      1.91 o 
   4   6   8        1.79        3.59      2.10 o 
  -7   7   8       14.51       18.04      2.87 o 
  -6   7   8        0.66       -2.39      3.43 o 
  -5   7   8        0.10        0.17      3.67 o 
  -4   7   8        0.66       -1.51      1.84 o 
  -3   7   8       12.17       12.40      3.71 o 
  -2   7   8       13.20       15.31      2.04 o 
  -1   7   8        2.09        1.98      1.83 o 
   0   7   8        7.97        6.85      1.95 o 
 -15   1   9        2.06        4.17      1.53 o 
 -14   1   9        6.08        2.47      3.39 o 
 -13   1   9       39.09       36.60      2.53 o 
 -12   1   9      124.15      110.82      3.54 o 
 -11   1   9        0.07       -1.21      1.61 o 
 -10   1   9      134.90      126.62      7.68 o 
  -9   1   9       67.17       63.97      2.61 o 
  -8   1   9       34.55       35.15      3.77 o 
  -7   1   9       67.00       64.30      4.57 o 
  -6   1   9      203.55      209.37      3.85 o 
  -5   1   9        0.00        0.56      0.99 o 
  -4   1   9       54.17       60.76      3.30 o 
  -3   1   9        0.05        1.96      1.05 o 
  -2   1   9       19.86       18.37      1.33 o 
  -1   1   9        9.89        9.59      1.34 o 
   0   1   9      743.76      754.15     14.01 o 
   1   1   9       99.49       93.00      2.95 o 
   2   1   9      546.33      567.98     12.53 o 
   3   1   9      198.61      200.31      4.22 o 
   4   1   9       22.20       20.00      1.99 o 
   5   1   9       61.71       57.54      2.66 o 
   6   1   9      105.03      102.74      3.41 o 
   7   1   9        2.62        1.78      2.79 o 
   8   1   9        0.76        1.90      1.51 o 
 -15   2   9        1.02        1.36      3.15 o 
 -14   2   9       16.55       17.41      2.15 o 
 -13   2   9       47.72       47.04      2.76 o 
 -12   2   9      140.54      139.39      4.00 o 
 -11   2   9      309.80      310.99      9.09 o 
 -10   2   9        5.14        6.41      1.57 o 
  -9   2   9      131.79      128.04      6.71 o 
  -8   2   9      188.62      178.16     13.32 o 
  -7   2   9       18.24       18.18      1.47 o 
  -6   2   9      125.27      117.16      3.08 o 
  -5   2   9      238.82      235.17      4.10 o 
  -4   2   9        3.34        2.85      1.79 o 
  -3   2   9        2.42        1.72      1.10 o 
  -2   2   9        8.87        7.63      1.65 o 
  -1   2   9      109.89      112.80      2.93 o 
   0   2   9      101.13       96.87      2.91 o 
   1   2   9      539.99      534.54      6.51 o 
   2   2   9       55.58       55.03      2.53 o 
   3   2   9      169.09      159.66      3.94 o 
   4   2   9       24.08       26.81      3.74 o 
   5   2   9        1.09        1.08      1.51 o 
   6   2   9       31.58       39.09      3.94 o 
   7   2   9       74.99       76.53      3.26 o 
   8   2   9        0.05        3.40      3.65 o 
 -14   3   9      109.33      118.28     10.51 o 
 -13   3   9        1.95        0.17      1.93 o 
 -12   3   9        7.14        5.85      1.96 o 
 -11   3   9       16.92       12.22      1.94 o 
 -10   3   9        3.07        1.56      1.60 o 
  -9   3   9        6.81        9.72      3.78 o 
  -8   3   9        1.52        3.68      1.35 o 
  -7   3   9       47.11       46.55      2.30 o 
  -6   3   9       75.53       81.46      2.77 o 
  -5   3   9        2.71        4.03      1.36 o 
  -4   3   9       24.72       29.14      1.80 o 
  -3   3   9       34.73       34.68      2.70 o 
  -2   3   9      151.95      150.34      8.68 o 
  -1   3   9       78.49       82.18      2.79 o 
   0   3   9        6.17        7.35      1.55 o 
   1   3   9       35.74       36.55      2.12 o 
   2   3   9      113.46      117.95      8.60 o 
   3   3   9       12.02       13.49      1.87 o 
   4   3   9       15.76       15.74      1.93 o 
   5   3   9       43.59       47.00      2.75 o 
   6   3   9       14.36       15.54      2.01 o 
   7   3   9        0.88       -0.29      3.50 o 
 -13   4   9      237.99      255.73      5.89 o 
 -12   4   9        4.43        4.65      2.59 o 
 -11   4   9       33.50       38.50      2.49 o 
 -10   4   9       53.43       60.79      2.75 o 
  -9   4   9       18.18       18.38      4.21 o 
  -8   4   9       63.12       65.00      2.81 o 
  -7   4   9        0.50        0.75      1.45 o 
  -6   4   9      202.93      190.64      4.97 o 
  -5   4   9       35.25       32.84      2.16 o 
  -4   4   9        8.65       98.64     66.65 o 
  -3   4   9      149.45      141.68      3.71 o 
  -2   4   9        1.71        2.30      1.61 o 
  -1   4   9      428.85      432.85     10.42 o 
   0   4   9        0.27        2.21      1.44 o 
   1   4   9       14.17       14.49      2.77 o 
   2   4   9       27.68       30.77      5.02 o 
   3   4   9        3.96        3.29      1.69 o 
   4   4   9       97.41      103.76      3.65 o 
   5   4   9        0.57        0.02      2.08 o 
   6   4   9       28.95       27.86      2.43 o 
 -11   5   9        0.20       -0.14      1.76 o 
 -10   5   9       23.73       24.54      3.65 o 
  -9   5   9        1.96        1.43      1.64 o 
  -8   5   9        4.47        3.95      1.59 o 
  -7   5   9        0.19       -1.65      1.65 o 
  -6   5   9        6.39        7.71      1.73 o 
  -5   5   9        6.11        6.90      1.63 o 
  -4   5   9        0.04       -1.12      1.51 o 
  -3   5   9       57.23       57.69      3.66 o 
  -2   5   9       64.39       61.94      3.05 o 
  -1   5   9       10.46       10.27      1.98 o 
   0   5   9        0.08       -0.33      1.53 o 
   1   5   9        9.87        8.89      2.84 o 
   2   5   9        1.55        2.38      1.99 o 
   3   5   9        3.84        3.13      1.66 o 
   4   5   9       40.78       41.91      5.64 o 
  -9   6   9        2.92        3.26      1.64 o 
  -8   6   9        3.22        3.19      1.81 o 
  -7   6   9        0.79        1.80      2.63 o 
  -6   6   9       18.33       17.41      2.93 o 
  -5   6   9        4.39        2.81      1.81 o 
  -4   6   9       36.12       38.57      5.42 o 
  -3   6   9      188.41      199.45      5.00 o 
  -2   6   9       14.00       16.33      2.36 o 
  -1   6   9      122.54      120.43     11.78 o 
   0   6   9       11.70       10.90      2.03 o 
   1   6   9        2.33        1.51      1.75 o 
   2   6   9        1.99        3.01      1.73 o 
 -15   0  10        3.28        9.25      2.53 o 
 -14   0  10       25.43       23.89      3.52 o 
 -13   0  10       55.75       59.64      4.22 o 
 -12   0  10       40.76       40.96      3.47 o 
 -11   0  10       79.58       81.43      4.27 o 
 -10   0  10      138.43      136.45      5.15 o 
  -9   0  10      643.57      646.42     10.35 o 
  -8   0  10       12.97       14.18      2.29 o 
  -7   0  10       45.47       43.32      2.96 o 
  -6   0  10      110.64      102.21      4.24 o 
  -5   0  10       35.46       27.94      2.29 o 
  -4   0  10        1.68        1.47      1.59 o 
  -3   0  10        4.74        2.83      1.59 o 
  -2   0  10       33.10       28.54      2.61 o 
  -1   0  10        0.76        3.84      1.50 o 
   0   0  10       21.49       21.12      2.62 o 
   1   0  10      508.43      495.19      9.22 o 
   2   0  10       38.89       40.50      3.13 o 
   3   0  10      170.14      180.48      5.72 o 
   4   0  10        9.16       12.28      2.50 o 
   5   0  10       17.66       21.30      2.83 o 
   6   0  10       18.78       26.77      2.78 o 
   7   0  10        1.63        8.22      2.21 o 
 -14   1  10        7.20        4.43      2.28 o 
 -13   1  10       88.60       91.58      3.97 o 
 -12   1  10        0.02       -0.31      1.56 o 
 -11   1  10        2.46        4.68      1.93 o 
 -10   1  10        7.30        6.94      1.56 o 
  -9   1  10        4.05        4.48      1.51 o 
  -8   1  10        0.12        0.68      1.25 o 
  -7   1  10       18.90       16.39      1.66 o 
  -6   1  10        0.77        2.53      1.20 o 
  -5   1  10        5.64        3.57      1.24 o 
  -4   1  10        2.33        2.49      1.56 o 
  -3   1  10       27.29       22.77      1.70 o 
  -2   1  10        5.81        8.50      1.36 o 
  -1   1  10      401.97      381.32      5.50 o 
   0   1  10       35.20       35.40      2.24 o 
   1   1  10        2.58        4.52      1.42 o 
   2   1  10       41.38       38.61      2.16 o 
   3   1  10       10.62       11.48      1.66 o 
   4   1  10        8.56        8.43      1.65 o 
   5   1  10        0.68        1.98      1.43 o 
   6   1  10        0.14        0.41      1.64 o 
   7   1  10        0.03        1.53      1.43 o 
 -14   2  10       21.68       28.32      2.39 o 
 -13   2  10        1.00       -0.08      1.71 o 
 -12   2  10       39.46       39.61      3.43 o 
 -11   2  10       50.81       49.75      2.70 o 
 -10   2  10       86.48       82.03      3.10 o 
  -9   2  10      130.77      129.27      4.05 o 
  -8   2  10       12.35       13.34      1.57 o 
  -7   2  10      104.01      100.92      3.26 o 
  -6   2  10       21.96       20.81      1.65 o 
  -5   2  10       30.68       27.79      1.84 o 
  -4   2  10       42.43       36.49      2.00 o 
  -3   2  10        5.96        4.08      1.77 o 
  -2   2  10       47.78       47.38      2.35 o 
  -1   2  10       82.17       85.27      2.86 o 
   0   2  10       26.92       29.73      2.10 o 
   1   2  10      117.86      119.87      3.39 o 
   2   2  10        1.31        3.09      1.34 o 
   3   2  10       39.43       41.40      2.34 o 
   4   2  10       17.99       22.67      2.59 o 
   5   2  10        2.23        1.38      3.18 o 
   6   2  10        4.17        2.78      1.80 o 
 -13   3  10       72.35       76.16      5.66 o 
 -12   3  10        3.70        7.34      1.74 o 
 -11   3  10       30.73       32.41      2.36 o 
 -10   3  10       33.31       44.72      3.57 o 
  -9   3  10        1.05        0.27      1.42 o 
  -8   3  10        1.98        0.02      1.44 o 
  -7   3  10        7.66        7.94      1.54 o 
  -6   3  10       10.29        9.66      1.62 o 
  -5   3  10        0.05        0.98      1.22 o 
  -4   3  10        0.60        1.42      2.37 o 
  -3   3  10        3.84        3.17      1.45 o 
  -2   3  10       36.61       38.43      2.30 o 
  -1   3  10      393.64      385.09     11.13 o 
   0   3  10        0.00        0.47      1.72 o 
   1   3  10       46.46       49.93      2.41 o 
   2   3  10       22.47       20.50      2.06 o 
   3   3  10       58.26       53.34      2.73 o 
   4   3  10        0.10       -0.98      1.85 o 
   5   3  10        1.72        2.49      2.04 o 
 -12   4  10       10.26        5.95      1.99 o 
 -11   4  10        1.01        2.79      1.90 o 
 -10   4  10        0.37        0.79      2.34 o 
  -9   4  10        1.75        0.74      2.59 o 
  -8   4  10       11.95       11.21      1.91 o 
  -7   4  10       38.18       36.06      2.35 o 
  -6   4  10        0.01        0.76      1.31 o 
  -5   4  10       21.10       22.45      4.37 o 
  -4   4  10      130.91      122.97      5.52 o 
  -3   4  10       62.44       64.12      2.81 o 
  -2   4  10        1.11        4.54      1.73 o 
  -1   4  10       30.30       31.47      2.40 o 
   0   4  10       10.56       10.53      1.79 o 
   1   4  10        1.65        2.17      1.45 o 
   2   4  10       32.54       33.21      3.00 o 
   3   4  10        0.09        1.34      1.56 o 
   4   4  10        0.06       -1.64      1.64 o 
 -10   5  10       19.98       22.68      2.51 o 
  -9   5  10        0.30        1.37      1.61 o 
  -8   5  10       27.86       35.02      3.85 o 
  -7   5  10        0.42        3.95      1.42 o 
  -6   5  10        0.23        0.25      1.43 o 
  -5   5  10       17.66       16.40      2.01 o 
  -4   5  10        0.16        1.71      1.69 o 
  -3   5  10      124.26      125.80      4.69 o 
  -2   5  10       74.67       75.22      3.27 o 
  -1   5  10        6.01        6.27      1.79 o 
   0   5  10        5.39        6.23      1.72 o 
   1   5  10       41.87       45.37      4.51 o 
   2   5  10        9.63       12.61      1.83 o 
  -7   6  10        2.10        0.24      1.81 o 
  -6   6  10        0.45       -0.42      3.72 o 
  -5   6  10       25.56       21.17      3.32 o 
  -4   6  10        0.13       -0.20      1.88 o 
  -3   6  10        9.91        9.59      2.45 o 
  -2   6  10        0.02       -0.13      1.80 o 
  -1   6  10        0.01        1.46      1.66 o 
 -14   1  11       75.23       89.36      3.70 o 
 -13   1  11       25.71       34.84      2.57 o 
 -12   1  11        0.43        0.91      2.61 o 
 -11   1  11       23.88       31.44      2.23 o 
 -10   1  11        3.22        3.19      1.50 o 
  -9   1  11        1.92       -1.26      1.35 o 
  -8   1  11        0.99        1.70      1.27 o 
  -7   1  11       88.57       75.88      2.81 o 
  -6   1  11       14.94       15.93      1.68 o 
  -5   1  11      385.20      341.25      5.47 o 
  -4   1  11       55.31       46.30      2.35 o 
  -3   1  11       49.85       43.64      3.20 o 
  -2   1  11      395.00      370.79      5.81 o 
  -1   1  11       11.40       13.41      1.69 o 
   0   1  11       19.30       19.65      1.86 o 
   1   1  11        9.09        7.88      1.76 o 
   2   1  11       31.29       36.96      2.27 o 
   3   1  11        8.80        9.84      3.69 o 
   4   1  11        1.04        0.10      1.47 o 
   5   1  11       17.78       25.79      2.24 o 
 -13   2  11       23.33       26.21      2.48 o 
 -12   2  11        2.10        1.17      1.64 o 
 -11   2  11       14.95       20.00      1.87 o 
 -10   2  11        3.29        1.73      1.46 o 
  -9   2  11       23.44       25.97      1.99 o 
  -8   2  11       15.60       12.70      1.69 o 
  -7   2  11        0.19        0.63      1.23 o 
  -6   2  11        4.70        5.00      1.47 o 
  -5   2  11       54.08       45.51      6.02 o 
  -4   2  11       14.53       15.28      1.86 o 
  -3   2  11        0.01        2.25      1.29 o 
  -2   2  11       12.32       11.76      1.69 o 
  -1   2  11        0.19       -0.24      1.39 o 
   0   2  11       16.25       17.19      1.84 o 
   1   2  11        9.28       16.80      4.06 o 
   2   2  11        0.00        4.23      1.39 o 
   3   2  11        0.22       -0.06      1.86 o 
   4   2  11       17.62       16.35      2.07 o 
 -12   3  11        1.35        0.66      1.60 o 
 -11   3  11       28.57       41.78      7.12 o 
 -10   3  11        6.74        6.88      1.72 o 
  -9   3  11        0.43        0.92      3.19 o 
  -8   3  11       12.22       15.82      1.86 o 
  -7   3  11       23.93       24.84      2.02 o 
  -6   3  11       12.24       11.18      1.63 o 
  -5   3  11       38.49       31.35      2.26 o 
  -4   3  11       75.95       78.30     10.60 o 
  -3   3  11      165.10      172.99      4.20 o 
  -2   3  11        4.89        4.92      1.48 o 
  -1   3  11       12.82       14.85      1.85 o 
   0   3  11       10.49       10.13      1.81 o 
   1   3  11        7.89       10.20      1.70 o 
   2   3  11        5.26        4.60      1.87 o 
   3   3  11        0.20        1.53      1.67 o 
 -11   4  11        0.00       -0.31      1.69 o 
 -10   4  11       11.62       16.88      1.97 o 
  -9   4  11       24.15       26.24      3.06 o 
  -8   4  11        2.02       -0.28      1.63 o 
  -7   4  11        0.16       -1.58      1.58 o 
  -6   4  11        0.80        1.62      2.37 o 
  -5   4  11        0.55        0.57      2.20 o 
  -4   4  11        3.25        2.70      2.02 o 
  -3   4  11       15.24       12.32      2.37 o 
  -2   4  11       31.07       28.36      2.33 o 
  -1   4  11        2.15        4.42      2.79 o 
   0   4  11       12.17       15.14      1.98 o 
   1   4  11        0.78        0.12      1.64 o 
   2   4  11       33.37       40.74      2.49 o 
  -8   5  11        9.47       12.38      3.06 o 
  -7   5  11        1.15        0.49      2.36 o 
  -6   5  11       14.88       15.26      2.60 o 
  -5   5  11        4.81        6.13      1.81 o 
  -4   5  11        2.38        4.64      2.30 o 
  -3   5  11        0.70        2.15      1.66 o 
  -2   5  11        3.18        3.83      2.53 o 
  -1   5  11        7.83        8.08      1.94 o 
 -12   0  12       43.50       45.58      3.86 o 
 -11   0  12        7.93       10.53      2.46 o 
 -10   0  12        8.08        7.91      2.41 o 
  -9   0  12        3.81        0.51      2.29 o 
  -8   0  12        1.22       -1.63      2.12 o 
  -7   0  12       22.38       11.78      2.46 o 
  -6   0  12       89.71       82.16      4.40 o 
  -5   0  12        3.64        5.77      2.14 o 
  -4   0  12        0.10        3.61      1.75 o 
  -3   0  12       20.12       19.74      2.82 o 
  -2   0  12        6.03        7.54      2.09 o 
  -1   0  12       67.45       71.62      4.06 o 
   0   0  12       38.53       44.78      3.42 o 
   1   0  12        1.78        1.05      2.19 o 
   2   0  12       11.07       13.08      2.59 o 
   3   0  12        8.73       14.04      2.55 o 
 -12   1  12        4.69        6.59      2.25 o 
 -11   1  12        0.38       -0.22      1.53 o 
 -10   1  12        0.84       -0.58      1.45 o 
  -9   1  12        0.59        0.64      1.35 o 
  -8   1  12       24.98       20.10      2.07 o 
  -7   1  12        1.25        1.03      1.32 o 
  -6   1  12       21.16       24.59      5.88 o 
  -5   1  12        0.05        1.66      1.22 o 
  -4   1  12       46.55       48.65      4.83 o 
  -3   1  12        2.62        1.63      2.47 o 
  -2   1  12        5.17        6.82      1.62 o 
  -1   1  12        4.32        5.73      3.16 o 
   0   1  12       15.28       14.24      1.86 o 
   1   1  12        1.28        2.80      2.03 o 
   2   1  12        0.00       -0.64      1.55 o 
   3   1  12        5.84        6.95      1.81 o 
 -12   2  12        2.32        1.96      2.03 o 
 -11   2  12       15.36       15.07      2.02 o 
 -10   2  12        0.24        0.16      1.39 o 
  -9   2  12        1.35        0.54      1.31 o 
  -8   2  12        1.21        0.15      1.47 o 
  -7   2  12        1.85       -0.45      2.49 o 
  -6   2  12        5.18        8.97      2.54 o 
  -5   2  12        9.14       10.05      2.21 o 
  -4   2  12       10.32       10.99      1.87 o 
  -3   2  12        0.05       -0.37      1.54 o 
  -2   2  12       13.71       14.20      2.09 o 
  -1   2  12       10.48       10.56      2.82 o 
   0   2  12        0.53        0.50      2.12 o 
   1   2  12       25.41       30.82      2.74 o 
   2   2  12        0.28        0.76      1.61 o 
 -10   3  12       21.59       26.98      2.32 o 
  -9   3  12        0.86        1.75      1.64 o 
  -8   3  12       77.99       78.02      3.32 o 
  -7   3  12        3.14        0.75      1.65 o 
  -6   3  12       18.29       20.55      1.91 o 
  -5   3  12       25.92       27.84      2.35 o 
  -4   3  12       25.73       30.02      2.02 o 
  -3   3  12        2.92        1.04      1.69 o 
  -2   3  12       25.28       32.98      5.39 o 
  -1   3  12       34.77       32.91      2.40 o 
   0   3  12        6.02        7.75      1.70 o 
   1   3  12        2.58        4.16      1.72 o 
  -8   4  12        1.24        1.37      1.72 o 
  -7   4  12        0.71        2.39      1.60 o 
  -6   4  12        7.19        4.85      1.82 o 
  -5   4  12       13.08       14.73      1.95 o 
  -4   4  12        5.77        2.60      1.71 o 
  -3   4  12        0.66        0.13      1.72 o 
  -2   4  12        0.52        2.64      1.51 o 
  -1   4  12        4.19        4.24      1.82 o 
 -10   1  13        5.93       10.22      1.77 o 
  -9   1  13        4.77        4.11      1.65 o 
  -8   1  13        0.05        1.17      1.49 o 
  -7   1  13       28.15       28.17      2.33 o 
  -6   1  13        5.99        5.37      1.55 o 
  -5   1  13       42.09       38.61      4.51 o 
  -4   1  13       37.08       35.88      2.33 o 
  -3   1  13        0.02        1.62      1.35 o 
  -2   1  13       21.31       31.78      2.56 o 
  -1   1  13       37.09       43.53      4.56 o 
   0   1  13       35.24       36.11      2.64 o 
  -9   2  13        0.69        1.51      1.47 o 
  -8   2  13        0.44       -1.53      1.53 o 
  -7   2  13       40.26       44.53      2.68 o 
  -6   2  13        0.27       -0.82      1.52 o 
  -5   2  13        1.67        0.53      1.48 o 
  -4   2  13        0.01       -0.61      3.29 o 
  -3   2  13        4.38        7.26      1.62 o 
  -2   2  13        7.80        7.86      1.82 o 
  -1   2  13        7.87        8.26      2.67 o 
  -7   3  13        8.67       15.23      1.93 o 
  -6   3  13        1.88       -0.26      1.59 o 
  -5   3  13        4.02        8.29      2.67 o 
  -4   3  13        0.85       -1.63      1.63 o 
  -3   3  13       13.75       22.85      2.52 o 
                                                 
